# Supplementary material for: Study on browning mechanism of fresh-cut eggplant (Solanum melongena L.) based on metabolomics, enzymatic assays and gene expression
Source: Sci Rep. 2021 Mar 25;11:6937. doi: 10.1038/s41598-021-86311-1 (PMC7994816; doi:10.1038/s41598-021-86311-1)
Supplement: Supplementary file 3 — Supplementary Table S3. [file 41598_2021_86311_MOESM3_ESM.xlsx]

## Sheet: Sheet1
geng name	gene ID	Primer name	Sequence (5’-3’)
C4H	Sme2.5_00001.1_g00047.1	C4H-F	CACAGCCTGAAGGTATGGAAGC
		C4H-R	GGGGTATCGCGGAATTAGTCAA
SOD	Sme2.5_10699.1_g00003.1	SOD-F	TCCTGTAGACATACACCCGTTT
		SOD-R	TCTCAAGATGATGATGGTCCTA
APX	Sme2.5_00015.1_g00041.1	APX-F	AACACGAAGCAAATCACGAGCA
		APX-R	ATGGCAGCACCAGTAGATAAGG
CAT	Sme2.5_00797.1_g00010.1	CAT-F	GATAAATCTTTCTTGCCTGTCC
		CAT-R	GATTCCTCCTCGTGCCTTGACA
PAL	Sme2.5_03336.1_g00008.1	PAL-F	TTCTGCATCAGTGGGTAGTTAG
		PAL-R	AAGAGGACCTTGACAATGGGTG
LOX	Sme2.5_00819.1_g00006.1	LOX-F	TAACTCCATCCCATACTTCCCT
		LOX-R	TACAAGCTGCTTCACCCTCACA
4CL	Sme2.5_00368.1_g00010.1	4CL-F	CTTCGCCATAAGTGTAGCCTTT
		4CL-R	TACCAGACAACGTGACCCTCCC
POD	Sme2.5_00745.1_g00004.1	POD-F	AATAGGACTTGAACAGGAGGTA
		POD-R	GTGAATATGTTAGGGAGTTTAGTG
PPO	Sme2.5_25992.1_g00001.1	PPO-F	TCGCTCTTGGAGAAGGTTGAC
		PPO-R	CTTGTCGGCAATCACTACATCAG
PKG	Sme2.5_00015.1_g00021.1	PKG-F	TGTCGCAACTGCTACTTT
		PKG-R	AGATACCTTCTCCACCTTT
