# Supplementary material for: Study on browning mechanism of fresh-cut eggplant (Solanum melongena L.) based on metabolomics, enzymatic assays and gene expression
Source: Sci Rep. 2021 Mar 25;11:6937. doi: 10.1038/s41598-021-86311-1 (PMC7994816; doi:10.1038/s41598-021-86311-1)
Supplement: Supplementary file 4 — Supplementary Table S4. [file 41598_2021_86311_MOESM4_ESM.xlsx]

## Sheet: 5min_CK_Dif
						代谢物在两组样本中平均表达量的比值，FC>1表示上调，FC<1表示下调
				VIP越大，说明该变量对造成分组的贡献越大								对照									处理2								代谢物实测的精确质量数与理论质量数之差
ID	m/z	RT	Ion mode	VIP	P-value	FC(5/0)	Average(0)	Average(5)	0_1	0_2	0_3	0_4	0_5	0_6	0_7	0_8	5_1	5_2	5_3	5_4	5_5	5_6	5_7	5_8	Compound ID	Adducts	Formula	Score	PPM	Description
0.60_889.6532n	888.608	0.604833	neg	1.29008	0.00443197	1.25445	437.636	548.994	577.076	390.671	446.838	440.522	360.549	390.716	438.875	455.845	498.709	594.743	560.261	629.356	452.686	475.425	612.954	567.821	HMDB0004834	M-H2O-H, M-H	C48H91NO13	31.7	4.66085	Galabiosylceramide (d18:1/18:0)
0.63_329.0858m/z	329.086	0.62615	neg	1.32712	0.0435216	0.718325	511.833	367.662	363.763	582.193	758.432	363.437	323.234	590.175	718.331	395.099	347.538	379.937	380.286	295.416	496.321	352.785	394.143	294.871	HMDB0002005	2M-H	C5H11NO3S	37.5	3.5714	Methionine sulfoxide
0.64_131.0463m/z	131.046	0.637167	neg	1.91491	0.00118102	1.29671	727.565	943.445	722.617	637.446	739.984	754.661	909.638	664.663	671.835	719.68	865.805	1131.29	944.901	969.527	826.867	860.929	1124.31	823.934	HMDB0000168	M-H	C4H8N2O3	47.8	0.674475	L-Asparagine
0.64_147.0532n	146.047	0.637167	neg	2.25087	7.23163e-08	2.18428	197.992	432.471	191.639	190.623	256.486	164.981	208.451	183.821	220.863	167.072	488.096	491.166	399.842	429.039	351.478	444.916	493.842	361.385	HMDB0000148	M-H2O-H, M-H	C5H9NO4	39.6	0.594356	L-Glutamic acid
0.64_561.2136m/z	561.214	0.637167	neg	1.27816	0.0068809	0.740417	433.568	321.021	468.121	523.689	354.906	449.463	371.282	577.193	319.803	404.087	279.53	342.218	311.963	397.105	260.11	292.35	382.679	302.212	HMDB0037843	2M-H	C10H19NO8	37	-2.20408	N-(1-Deoxy-1-fructosyl)threonine
0.65_120.0425n	165.041	0.647817	neg	1.02555	0.00218709	1.49061	133.567	199.097	162.124	164.154	139.827	113.793	104.645	150.526	110.1	123.368	192.704	293.865	220.55	174.143	159.095	186.273	203.428	162.714	HMDB0000337	M+FA-H, 2M-H, M-H, M-H2O-H	C4H8O4	39.3	2.0528	(S)-3,4-Dihydroxybutyric acid
0.65_180.0637n	179.056	0.647817	neg	1.38179	0.00353577	1.3047	411.469	536.844	506.783	389.082	527.527	330.127	383.225	352.027	425.521	377.457	457.665	654.899	508.053	540.391	475.449	467.64	589.98	600.676	HMDB0000660	M-H, M+FA-H, M-H2O-H	C6H12O6	49.4	1.79024	D-Fructose
0.65_195.0514m/z	195.051	0.647817	neg	2.20708	0.00743895	0.716004	1152.19	824.971	802.115	1202.33	1456.16	821.298	1470.71	1228.27	1370.36	866.255	710.73	824.434	931.513	873.574	829.665	688.103	858.099	883.647	HMDB0000283	M+FA-H	C5H10O5	47.4	2.62269	D-Ribose
0.65_196.0372n	219.026	0.6461	pos	2.08374	7.67137e-06	1.47348	464.908	685.031	486.215	386.194	598.047	420.191	369.654	421.004	575.804	462.153	634.15	728.207	655.737	713.464	676.619	715.503	695.355	661.211	HMDB0030800	M+Na, 2M+H	C9H8O5	38.2	0.224733	3-Methoxy-4,5-methylenedioxybenzoic acid
0.65_342.1159n	341.109	0.647817	neg	5.36303	0.000223145	1.64924	2415.48	3983.7	3403.93	1602.64	2593.47	2536.09	2267.8	1701.96	2541.17	2676.8	3817.76	4796.71	3119.1	4667.78	3968.43	3636.09	4752.15	3111.54	HMDB0000048	M-H, 2M-H, M+FA-H	C12H22O11	44.1	-0.921243	Melibiose
0.65_473.1612m/z	473.161	0.647817	neg	4.74637	9.68227e-05	1.54625	2174.16	3361.8	2327.88	1446.26	2150.62	2400.59	2587.89	1655.97	2293.78	2530.31	3345.68	3877.13	3042.14	3536.23	3169.69	3033.54	4146.6	2743.37	HMDB0037848	2M-H	C8H15NO7	34.2	-2.64926	N-(1-Deoxy-1-fructosyl)glycine
0.65_729.2305m/z	729.23	0.647817	neg	1.14221	4.77763e-06	2.4594	43.3545	106.626	76.8835	33.7333	48.4708	44.2262	39.5837	18.5024	39.5202	45.9159	103.761	125.823	69.8133	102.83	104.542	127.066	121.357	97.8162	HMDB0041435	M+FA-H	C37H36N2O11	32.8	0.515042	Citbismine C
0.66_138.0545m/z	138.054	0.65595	pos	5.60334	5.19537e-05	2.6421	1035.32	2735.43	1293.09	1260.1	1007.12	749.222	1051.04	1290.04	942.819	689.167	1744.99	2953.16	3865.46	2332.2	2654.75	1715.24	2883.22	3734.44	HMDB0001538	M+H	C7H7NO2	47.2	-3.6299	3-Pyridylacetic acid
0.66_148.0606m/z	148.061	0.65595	pos	1.15261	4.12112e-10	3.40992	24.8878	84.8654	16.6151	23.0792	36.5454	20.0005	26.6036	20.8901	32.2141	23.1541	97.4117	92.3688	80.2791	93.5123	81.7368	81.8211	81.8416	69.9514	HMDB0000620	M+NH4	C5H6O4	38.8	1.31181	Glutaconic acid
0.66_162.0528n	163.06	0.65595	pos	1.01386	0.00135778	1.56173	110.838	173.1	153.053	108.646	122.53	77.6767	113.704	97.3554	114.717	99.0252	149.79	237.144	162.341	190.609	129.886	124.444	198.566	192.018	HMDB0000321	2M+K, M+H	C6H10O5	38.8	-0.0848777	2-Hydroxyadipic acid
0.66_245.0434m/z	245.043	0.658483	neg	2.04372	0.0109485	0.775424	1307.35	1013.75	1565.57	1542.23	1176.66	1150.02	1124.89	1646.78	1059.91	1192.72	798.178	984.717	1072.4	943.123	1345.34	917.061	1019.59	1029.59	HMDB0037192	M+FA-H	C7H13KO4	37.6	0.703823	Potassium 2-(1'-ethoxy) ethoxypropanoate
0.66_342.1161n	381.079	0.65595	pos	10.822	1.9103e-05	1.59489	10144.4	16179.1	11849.8	7441.85	13084.8	10624.4	8781.35	7156.76	12053.8	10162	15492.2	18121.4	14337.1	16991.7	17756.1	14981.3	17494.5	14258.3	HMDB0000048	M+K, 2M+Na, 2M+NH4, 2M+K, M+Na, M+H-H2O	C12H22O11	39.5	-0.419943	Melibiose
0.66_371.1192m/z	371.119	0.658483	neg	3.01152	0.0157231	1.42539	1595.87	2274.74	2457.95	1515.21	1322.95	1684.79	1222.9	1463.05	1454.78	1645.35	1712.26	2799.51	2246.3	2942.66	1574.21	1658.27	2980.62	2284.12	HMDB0040154	M+FA-H	C12H22O10	45.9	-0.979942	6-O-b-D-Fructofuranosyl-2-deoxy-D-glucose
0.66_490.1777m/z	490.178	0.65595	pos	2.09724	9.24021e-09	3.87408	69.8701	270.683	52.6781	42.3775	125.817	47.8353	83.4809	30.8441	111.782	64.1456	311.71	269.654	221.864	274.436	288.7	294.393	282.743	221.96	HMDB0039742	M+NH4	C17H28O15	37.8	2.3329	4-O-Methyl-a-D-glucosyl-(1->2)-b-D-xylosyl-(1->4)-D-xylose
0.66_504.1693n	543.132	0.65595	pos	2.9409	0.00122911	1.81775	629.756	1144.74	1211.85	491.097	669.258	552.655	487.979	443.101	574.36	607.753	1008.36	1534.52	929.85	1403.42	1082.94	927.957	1412.53	858.314	HMDB0001262	M+NH4, M+K, M+Na, M+H-H2O	C18H32O16	37.4	0.524813	Maltotriose
0.66_659.1710m/z	659.171	0.658483	neg	1.25325	0.0171485	1.32974	372.547	495.391	338.996	197.207	456.919	398.159	426.401	233.804	521.148	407.742	424.977	479.541	531.451	422.075	619.886	449.282	516.643	519.272	HMDB0030603	M-H2O-H	C42H30O9	34.2	-0.169984	alpha-Viniferin
0.67_395.0999m/z	395.1	0.668833	neg	1.0003	0.0228612	0.430648	131.865	56.7876	47.8659	67.129	232.815	154.194	75.3979	66.4506	198.049	213.022	50.4895	68.3949	21.7485	102.506	96.3267	31.1002	71.8212	11.914	HMDB0000291	2M-H	C9H10O5	37.8	3.86134	Vanillylmandelic acid
0.68_146.1173m/z	146.117	0.67625	pos	5.12109	0.00342209	1.55926	3079.13	4801.15	1590.5	2019.24	4277.94	3412.58	3878.72	1921.57	4247.65	3284.81	3686.21	6038.63	4752.96	5353.63	4605.19	3715.28	5694.88	4562.38	HMDB0006831	M+H	C7H15NO2	43.9	-1.99003	3-Dehydroxycarnitine
0.68_460.2025m/z	460.203	0.67625	pos	1.30171	0.00515578	1.65281	170.473	281.76	111.003	112.877	263.022	164.883	187.652	109.152	255.967	159.226	314.758	308.683	193.806	245.575	408.844	307.836	285.794	188.783	HMDB0041225	M+NH4	C17H30O13	40	0.12719	b-D-Xylopyranosyl-(1->4)-a-L-rhamnopyranosyl-(1->2)-D-fucose
0.72_258.0386m/z	258.039	0.721983	neg	1.14194	0.000450282	0.462178	139.923	64.6691	188.58	166.284	83.2302	129.759	151.864	157.786	92.3046	149.573	43.1683	69.4662	51.2752	117.161	31.3045	42.6047	64.9984	97.3746	HMDB0032357	M+FA-H	C5H12NO6P	38.5	0.610873	N-Lactoyl ethanolamine phosphate
0.72_333.0604m/z	333.06	0.721983	neg	4.5763	0.0234515	0.762309	6727.59	5128.5	8432.53	5896.31	5854.24	8092.79	4980.98	6271.73	5822.56	8469.59	3604.26	5759.76	4854.33	6673.87	5565.11	3805.94	6265.54	4499.21	HMDB0011649	M-H	C9H19O11P	43.9	3.46981	1-(sn-Glycero-3-phospho)-1D-myo-inositol
0.73_222.0740n	261.037	0.727083	pos	1.0099	0.0196912	1.18359	430.239	509.229	378.359	393.37	521.936	388.899	423.418	395.607	556.863	383.461	520.473	501.886	446.637	507.502	616.588	505.466	497.89	477.388	HMDB0010325	M+K, 2M+Na	C8H14O7	46.5	0.0204082	Ethyl glucuronide
0.73_505.0720m/z	505.072	0.732483	neg	1.00373	0.000127652	0.538872	114.254	61.5683	117.17	146.545	100.544	119.482	106.936	123.524	110.088	89.7417	47.5416	47.1892	92.4967	66.6028	83.6046	38.9503	33.0402	83.1206	HMDB0041341	M+FA-H	C19H14ClF5N4O2	31.6	2.71021	Flupoxam
0.78_404.0019n	405.009	0.777833	pos	1.52961	0.0098895	1.92046	178.785	343.35	8.98367	93.035	391.062	116.438	225.615	101.784	382.504	110.856	430.391	342.888	249.236	396.524	351.91	399.575	323.714	252.56	HMDB0000295	M+H, M+K	C9H14N2O12P2	41.3	-0.650874	Uridine 5'-diphosphate
0.78_535.0367m/z	535.037	0.77515	neg	1.89719	0.0180947	1.9347	293.791	568.397	5.60855	93.6943	713.328	170.778	322.527	123.742	720.655	199.998	631.162	592.686	424.789	633.491	597.19	639.102	597.359	431.399	HMDB0001018	M-H	C14H22N2O16P2	40.6	-0.805549	UDP-D-Xylose
0.78_566.0543n	584.089	0.777833	pos	1.01531	0.00190212	2.30394	48.6036	111.98	0.741983	25.3251	111.454	28.5677	59.7893	23.7303	109.14	30.0813	134.667	113.434	78.2376	129.959	129.985	124.777	104.69	80.0914	HMDB0000286	M+H, M+NH4	C15H24N2O17P2	37.5	-1.24831	Uridine diphosphate glucose
0.90_224.1281m/z	224.128	0.895117	pos	1.52361	0.000281144	1.21295	620.096	752.142	686.676	602.147	700.057	577.881	531.386	597.668	703.213	561.74	733.958	804.736	728.64	798.566	777.502	713.648	760.12	699.967	LMFA08030004	M+H-H2O	C12H19NO4	39.8	-0.185328	N-(3-oxo-octanoyl)-homoserine lactone
0.91_164.0471n	182.081	0.905617	pos	1.25417	0.000930753	1.7084	127.258	217.408	147.301	116.851	145.479	124.898	97.1802	115.78	144.829	125.746	240.952	280.598	152.912	269.578	147.6	234.025	266.313	147.289	HMDB0041592	M+H, M+NH4	C9H8O3	46.8	-1.47556	Coumaric acid
0.93_286.0922m/z	286.092	0.9284	pos	1.10591	0.000421197	1.81585	87.8661	159.551	123.936	80.1093	90.9724	93.3194	62.6035	75.8224	86.5811	89.5851	156.409	149.775	225.918	147.321	96.4687	143.918	147.557	209.043	HMDB0029913	M+H-H2O	C12H17NO8	41.2	0.293475	Gynocardin
0.96_132.1015m/z	132.102	0.96205	pos	1.59792	0.00951685	1.33469	519.812	693.787	387.093	447.37	701.753	473.192	544.522	452.475	672.795	479.294	760.136	813.042	523.272	710.063	627.957	760.092	823.763	531.972	HMDB0001901	M+H	C6H13NO2	47.2	-2.78606	Aminocaproic acid
0.97_179.0564m/z	179.056	0.967467	neg	1.45554	0.00226475	1.36976	361.453	495.104	343.098	305.831	455.361	324.886	338.021	317.847	460.487	346.092	414.741	560.513	418.853	533.888	569.991	410.9	607.736	444.213	HMDB0003224	M+FA-H	C5H10O4	44	2.45648	Deoxyribose
1.09_286.0922m/z	286.092	1.09117	pos	1.13164	0.000238733	1.90325	81.1798	154.506	108.745	67.2034	90.0283	88.0969	56.5195	71.5627	85.8418	81.4409	140.98	150.214	218.974	133.484	97.7082	142.103	147.483	205.1	HMDB0062645	M+Na	C13H15N2O4-	41.3	-0.752727	N(2)-phenylacetyl-L-glutaminate
1.14_201.1231m/z	201.123	1.13528	pos	2.01622	0.000190717	0.326517	324.138	105.837	183.833	318.779	470.357	289.753	232.649	327.016	474.42	296.297	103.261	93.9309	76.2219	37.928	264.851	103.891	96.3288	70.2807	HMDB0029137	M+H-H2O	C9H18N2O4	46.5	-1.30966	Valyl-Threonine
1.30_148.0523n	166.086	1.2963	pos	2.78871	0.000120199	1.53085	781.125	1195.79	592.967	640.4	1037.04	743.12	851.277	638.427	1047.33	698.44	1367.5	1243.36	1003.47	1193.26	1242.24	1325.69	1181.12	1009.66	HMDB0035243	M+H-H2O, M+H, M+NH4	C9H8O2	40.6	-0.883799	1-Phenyl-1,2-propanedione
1.30_164.0720m/z	164.072	1.30445	neg	1.87956	0.000411044	1.45065	438.894	636.681	347.114	335.127	573.217	414.398	499.891	335.609	577.477	428.315	663.177	690.49	545.9	694.731	569.031	674.226	700.62	555.273	HMDB0002832	M-H2O-H	C9H13NO3	47.4	1.38505	Methylnoradrenaline
1.55_390.1760m/z	390.176	1.55103	pos	1.15194	0.00324607	3.39375	34.2834	116.349	54.0971	22.1141	16.7856	58.851	26.7265	23.2631	17.2833	55.1468	118.778	191.081	65.239	187.029	33.6742	111.705	173.258	50.0285	HMDB0039234	M+NH4	C17H24O9	38.8	0.385939	Citrusin E
1.64_310.0928m/z	310.093	1.64128	neg	1.0095	1.3432e-05	1.66472	75.3145	125.378	77.4634	62.8408	75.6615	68.8844	109.136	60.5381	78.0598	69.9325	128.687	142.025	103.843	126.811	114.353	130.043	148.339	108.92	HMDB0010329	M-H2O-H	C14H19NO8	42.9	-1.31763	Dopamine glucuronide
1.64_311.1005n	334.09	1.63622	pos	1.04612	8.6721e-07	1.8593	60.0201	111.595	55.9964	49.908	61.6494	59.7084	88.4505	48.7113	59.2196	56.5169	124.771	120.904	93.2975	110.398	119.25	112.395	119.314	92.4313	HMDB0030704	M+Na, M+K	C14H17NO7	39.4	0.00159426	Taxiphyllin
1.66_187.0632n	188.07	1.65762	pos	2.60434	0.00050901	1.70182	538.456	916.357	469.891	472.343	658.71	534.654	398.718	503.579	687.308	582.45	1163.38	999.201	740.913	968.952	529.343	1141.97	1005.75	781.337	HMDB0000734	M+H, M+NH4	C11H9NO2	45.5	-0.938684	Indoleacrylic acid
1.66_203.0828m/z	203.083	1.66327	neg	1.29669	0.000599345	1.76837	122.746	217.06	119.927	106.385	143.596	129.186	93.8704	112.476	145.064	131.462	274.712	240.987	179.879	243.458	104.887	270.204	242.464	179.889	HMDB0000929	M-H	C11H12N2O2	41.9	1.01947	L-Tryptophan
1.74_202.0443m/z	202.044	1.7402	pos	2.36602	0.00509784	1.17355	2132.05	2502.07	2204.59	2010.47	2516.45	2032.46	1941.53	1960.97	2446.42	1943.51	2793.68	2499.12	2346.54	2680.76	2410.61	2736.29	2352.13	2197.47	HMDB0014868	M+H	C10H7N3S	38	4.96414	Thiabendazole
1.84_443.1913m/z	443.191	1.83627	neg	1.56076	0.00480181	1.51091	323.677	489.047	244.077	220.665	446.128	314.429	343.083	226.688	467.269	327.077	359.466	623.949	464.121	571.193	490.344	347.87	595.032	460.4	HMDB0040532	M-H	C21H32O10	39.4	-2.15914	Cynaroside A
1.85_354.0945n	355.102	1.85228	pos	1.69507	0.00175965	1.63547	273.946	448.03	281.463	243.546	316.701	290.384	196.253	243.976	329.977	289.266	650.611	344.894	463.672	402.207	373.578	609.961	331.557	407.762	HMDB0003164	M+H, M+Na, M+K	C16H18O9	43.6	-1.59268	Chlorogenic acid
1.86_167.1308n	185.165	1.86232	pos	1.59136	0.00152758	1.91463	169.011	323.593	291.706	138.406	115.159	194.265	125.741	149.908	125.704	211.198	239.294	416.404	357.996	385.166	163.458	252.213	418.566	355.648	HMDB0037885	M+H, M+NH4	C10H17NO	40.9	-1.23542	5-Butyl-4-ethyl-2-methyloxazole
1.86_351.0718m/z	351.072	1.85793	neg	2.15273	5.14934e-05	1.80649	301.303	544.301	355.109	204.896	333.546	363.949	221.501	204.677	353.778	372.968	651.671	503.21	548.241	556.533	358.035	623.84	506.159	606.719	HMDB0038361	M+FA-H	C15H14O7	39.7	-1.0547	(-)-Epigallocatechin
1.86_354.0944n	353.087	1.85793	neg	2.90842	0.000579418	1.74526	649.358	1133.3	746.568	414.709	734.424	813.243	444.94	419.735	775.563	845.681	1457.01	978.909	1161.06	1146.75	735.258	1472.83	993.351	1121.2	HMDB0003164	M-H, 2M-H	C16H18O9	45.6	-1.86132	Chlorogenic acid
1.90_143.0730n	144.08	1.90418	pos	1.25698	0.0205263	0.217344	150.177	32.64	26.6115	54.8621	302.995	75.8062	207.728	70.9016	365.319	97.1893	14.1946	31.7937	37.8578	19.6178	56.2031	16.7967	40.593	44.0634	HMDB0033115	M+H, M+NH4	C10H9N	40.2	-3.74629	6-Methylquinoline
10.03_529.3004m/z	529.3	10.0334	neg	2.0018	0.0044697	0.709472	900.689	639.013	1049.18	1033.34	680.373	873.2	999.295	995.069	701.963	873.091	401.924	713.288	727.101	792.418	500.779	438.412	744.554	793.629	HMDB0038539	M+FA-H	C26H44O8	40.4	-2.95546	Goshonoside F1
10.14_325.2377m/z	325.238	10.1392	neg	1.86569	0.000923377	1.43485	469.59	673.791	463.145	419.61	490.426	452.731	520.115	429.021	504.931	476.739	811.906	545.752	729.049	460.925	775.123	798.382	556.809	712.383	LMFA01140002	M+FA-H	C18H32O2	44	-2.67166	Malvalic acid
10.22_466.2921m/z	466.292	10.2242	neg	1.1179	0.00112099	2.46896	49.2972	121.713	31.1701	73.3692	50.3249	30.0767	39.9212	82.5171	56.2792	30.7193	166.358	87.7782	86.8323	86.6755	186.143	177.592	95.105	87.2175	HMDB0061691	M-H	C22H46NO7P	41.4	-3.92357	1-Heptadecanoylglycerophosphoethanolamine
10.22_467.3007n	468.308	10.221	pos	1.16186	0.00199089	2.68472	47.9522	128.738	33.4564	81.7482	45.7465	30.0181	31.1561	79.1873	52.5687	29.7362	198.945	90.2858	78.5543	93.6076	203.671	186.057	88.557	90.2281	HMDB0061691	M+H, M+Na	C22H46NO7P	45.3	-1.11528	1-Heptadecanoylglycerophosphoethanolamine
10.23_370.2947m/z	370.295	10.2315	pos	1.49812	9.71883e-08	0.471757	197.376	93.1133	247.58	183.822	176.199	204.102	188.703	188.708	179.664	210.228	67.2789	100.312	107.974	108.135	91.5198	64.4963	94.4539	110.737	HMDB0061640	M+H-H2O	C21H41NO5	39.6	-1.16979	3-hydroxytetradecanoyl carnitine
10.27_415.2687m/z	415.269	10.2719	pos	2.01751	0.0102989	0.56029	654.607	366.77	1168.31	646.115	371.984	695.876	643.365	661.22	368.706	681.282	230.51	397.166	470.645	530.134	240.668	221.828	401.856	441.354	HMDB0039883	M+H	C22H38O7	45.6	-0.866957	Ascorbyl palmitate
10.29_278.1516n	301.141	10.2922	pos	4.05232	0.00022561	1.24902	3648.95	4557.62	3759.82	3774.6	4072.27	3256.7	3212.43	3794.01	4028.54	3293.19	4515.02	5243.68	4048.87	4847.62	4454	4163.89	4797.43	4390.5	HMDB0013248	M+Na, M+K, 2M+Na, M+H	C16H22O4	41.2	-0.730655	Monoethylhexyl phthalic acid
10.37_306.2195n	307.227	10.3735	pos	11.1544	0.000115575	0.654771	18740.2	12270.6	23112.2	16533	19582.9	21751.5	14721	16135.5	17963	20122.8	9563.78	13355.9	13936.6	13827.7	12414.1	9108.07	12889.2	13069.2	HMDB0013156	M+H, M+Na, M+NH4, 2M+Na, M+H-H2O	C19H30O3	43.7	0.009787	16-alpha-Hydroxyandrosterone
10.37_352.2844m/z	352.284	10.3735	pos	1.60819	0.00118264	0.738808	563.187	416.087	686.137	483.508	609.651	623.684	439.216	508.146	565.989	589.167	318.661	439.294	457.655	471.595	441.431	314.586	434.388	451.086	HMDB0029583	M+NH4	C21H34O3	44.7	-0.642802	Lycopersiconol
10.39_322.2142n	345.202	10.3935	pos	2.93079	8.41872e-08	0.482461	768.718	370.876	884.382	657.979	788.097	819.424	813.206	669.995	662.656	854.003	329.678	360.642	467.412	354.728	325.521	304.238	353.242	471.546	HMDB0033615	M+H-H2O, M+Na	C19H30O4	45.7	-0.745919	(S)-[8]-Gingerol
10.55_571.2873m/z	571.287	10.5541	neg	7.77768	0.0130329	3.14154	2013.67	6326.05	1000.65	2823.32	2206.56	1642.96	1660.57	2879.04	2271.48	1624.82	9537.22	2725.3	4397.08	2699.89	14005	9767.79	2855.55	4620.5	HMDB0061695	M-H	C25H49O12P	40.1	-2.77787	1-Palmitoylglycerophosphoinositol
10.55_572.2956n	573.303	10.5457	pos	6.03496	0.0144594	3.32257	1129.99	3754.46	558.194	1586.74	1285.06	926.383	936.418	1612.46	1227.41	907.253	6053.66	1633.92	2563.37	1593.16	8425.74	5800.88	1504.34	2460.64	HMDB0061695	M+H, M+Na, M+K, M+NH4, M+H-H2O	C25H49O12P	42.9	-1.06363	1-Palmitoylglycerophosphoinositol
10.55_617.2664m/z	617.266	10.5457	pos	1.46924	0.0115676	3.41011	62.9346	214.614	24.3691	90.8856	72.4729	50.6914	51.8546	95.1915	70.0408	47.9709	348.38	94.9449	152.878	92.7429	463.8	335.157	88.4327	140.576	HMDB0000552	2M+K	C13H23NO6	37.8	-3.18545	3-Methylglutarylcarnitine
10.59_326.2455n	309.242	10.5868	pos	5.53123	4.81945e-05	0.462083	2984.7	1379.18	4380.46	2836.49	2248.42	2999.76	3656.51	2748.89	2115.5	2891.56	1094.55	1444.05	1809.95	1359.29	1227.95	1014.41	1358.98	1724.24	HMDB0031006	M+H-H2O, M+H, M+NH4, M+K, 2M+Na	C19H34O4	45	-0.789814	1-Acetoxy-2-hydroxy-16-heptadecen-4-one
10.60_507.2711m/z	507.271	10.5965	neg	3.18186	0.00591459	1.58714	1130.79	1794.72	994.38	1696.53	914.662	870.782	975.576	1763.78	957.393	873.224	2059.32	1402.51	1525.35	1567.91	2656.7	2125.94	1429.83	1590.22	LMGP04050014	M-H	C24H45O9P	42.4	-3.44304	PG(18:2(9Z,12Z)/0:0)
10.63_660.3139n	683.303	10.6278	pos	2.99583	0.000458745	0.560573	1167.84	654.66	1014.85	1497.52	963.572	977.88	1593.17	1412.82	931.911	950.997	442.375	648.521	757.361	889.064	712.345	458.475	601.056	728.08	HMDB0001261	M+H, M+NH4, M+Na	C36H44N4O8	39.7	-3.0558	Coproporphyrinogen III
10.64_446.2428n	447.25	10.6381	pos	1.24937	0.0362699	1.71871	181.375	311.731	91.3023	309.964	148.392	146.043	175.073	292.121	150.705	137.399	374.588	183.338	337.034	154.647	569.906	374.042	174.478	325.813	LMGP10050004	M+H, M+K, M+NH4	C22H39O7P	43.4	-1.27403	PA(19:3(10Z,13Z,16Z)/0:0)
10.64_659.3058m/z	659.306	10.6385	neg	3.68382	9.85728e-05	0.563041	1665.73	937.872	1591.86	1951.75	1392.8	1444.87	2138.16	1992.33	1400.69	1413.33	622.352	924.24	1049.56	1301.34	959.156	635.066	941.333	1069.93	HMDB0002160	M+FA-H	C35H42N4O6	39.3	-4.6393	Harderoporphyrinogen
10.67_481.3155n	480.308	10.67	neg	8.46069	0.000222482	1.93708	4156.64	8051.77	2441.94	5412.83	5171.73	3187.92	3693.3	5500.58	4871.06	2973.79	9460.92	7071.19	6452.19	6835.9	11348	9801.05	6975.65	6469.23	HMDB0011129	M-H, 2M-H	C23H48NO7P	42.3	-2.68123	LysoPE(0:0/18:0)
10.67_481.3162n	482.323	10.6685	pos	9.88492	0.000255889	2.13104	4691.47	9997.71	2853.65	6550.02	5340.33	3516.64	4223.4	6184.79	5414.64	3448.25	12644.1	8986.1	7046.63	8699.73	14453.8	12467.7	8094.08	7589.46	HMDB0011129	M+H, M+K, M+Na, 2M+Na, 2M+H, M+H-H2O	C23H48NO7P	43	-1.35646	LysoPE(0:0/18:0)
10.67_526.2875m/z	526.288	10.6685	pos	1.63242	1.31156e-05	2.13158	117.795	251.089	75.7796	146.282	142.999	91.3034	107.168	140.789	148.954	89.0846	291.235	258.928	192.785	250.773	327.148	284.199	208.934	194.714	HMDB0033143	2M+NH4	C12H18N2O4	42.7	0.716303	Pyrraline
10.67_616.2829m/z	616.283	10.67	neg	2.29374	0.000121832	1.75176	374.263	655.618	224.333	453.268	484.858	289.73	331.46	471.38	454.739	284.334	729.54	627.144	549.493	595.566	845.261	768.245	578.213	551.478	HMDB0012986	M+FA-H	C26H37N9O6	39.1	-3.55796	Kinetensin 4-7
10.70_291.2317m/z	291.232	10.6985	pos	1.87381	0.000916305	0.680939	642.729	437.659	551.671	716.636	559.833	618.21	835.634	740.041	533.261	586.548	373.978	374.354	530.642	473.725	533.565	346.598	345.131	523.283	HMDB0005849	M+H	C19H30O2	43.5	-0.532237	4-Androstenediol
10.70_568.3609m/z	568.361	10.7021	neg	10.3831	0.000241859	2.37974	4210.49	10019.9	2785.12	6127.03	4065.83	3034.12	4250.99	6325.72	4199.1	2896	12414.3	9088.55	6594.99	9060.16	15256.3	12379.3	8862.51	6502.62	LMGP02050026	M+FA-H	C26H54NO7P	47	-2.13359	PE(21:0/0:0)
10.70_585.3510m/z	585.351	10.7021	neg	2.18966	2.23619e-05	3.12154	113.446	354.128	74.5291	168.515	116.083	86.5898	110.215	161.247	112.065	78.3276	397.125	300.628	223.484	334.729	540.935	444.411	334.845	256.866	HMDB0013888	2M-H	C20H23NO	38.7	3.93324	E-10-Hydroxyamitriptyline
10.70_614.3398m/z	614.34	10.6985	pos	1.52889	0.00196379	2.6136	86.3849	225.775	50.3315	144.424	86.6869	62.8839	80.8806	130.15	75.4753	60.2474	313.883	204.236	107.4	177.087	395.492	287.817	188.763	131.528	HMDB0035233	2M+NH4	C15H18N6O	38.3	-4.02788	Olomoucine
10.70_636.3482m/z	636.348	10.7021	neg	4.61458	0.000109547	2.26439	882.922	1999.28	591.099	1249.58	869.448	653.696	890.118	1307.06	881.84	620.536	2385.58	1887.24	1393.38	1878.34	2890.93	2377.71	1850.59	1330.45	HMDB0040704	M-H2O-H	C30H51N6O10+	39	-1.02449	Allodesmosine
10.72_342.2637m/z	342.264	10.7185	pos	1.04881	5.82931e-09	0.244277	65.9399	16.1076	74.4031	62.1618	70.0994	65.2793	74.6934	63.5781	55.5096	61.7941	14.9662	19.5928	35.8545	11.5141	9.96227	7.63036	9.80956	19.5306	HMDB0001934	2M+NH4	C10H14N2	39.5	-4.81039	L(-)-Nicotine
10.78_370.2949m/z	370.295	10.7791	pos	1.56105	5.87264e-06	0.523838	252.734	132.392	271.677	315.41	221.111	225.989	251.276	293.543	213.574	229.297	114.496	117.178	155.449	125.991	193.697	96.2796	114.062	141.983	HMDB0011540	M+NH4	C21H36O4	40.1	-0.718396	MG(0:0/18:3(9Z,12Z,15Z)/0:0)
10.79_309.1736m/z	309.174	10.7871	neg	1.66819	0.0254995	1.23756	963.982	1192.98	1028.1	854.063	1087.31	930.597	848.245	902.716	1101.26	959.572	1015.61	1197.41	1087.77	1242.84	1010.49	1022.53	1233.31	1733.89	HMDB0034579	M-H2O-H	C20H26NO3+	38.7	0.55658	8-O-Methyloblongine
10.93_277.2160m/z	277.216	10.9284	pos	4.35654	0.000128713	0.634396	2755.44	1748.04	3516.12	2879.01	2414.31	3045.8	2409	2668.64	2171.29	2939.35	1325.49	1924.38	2015.37	2201.71	1688.72	1212.93	1830.77	1784.95	LMFA02000239	M+H-H2O	C18H30O3	50.1	-0.795539	17-hydroxy-linolenic acid
10.93_308.2350n	309.242	10.9284	pos	7.88377	4.32727e-05	0.63765	8827.17	5628.64	10820.1	9522.82	7572.37	9735.64	7601.14	8916.55	7109.2	9339.59	4507.44	6128.2	6275.11	6762.51	5637.22	4214.54	5793.28	5710.86	HMDB0031379	M+H, M+NH4, M+K, 2M+Na	C19H32O3	46.6	-0.331317	Annosquamosin B
10.93_331.2242m/z	331.224	10.9284	pos	7.58856	9.26323e-05	0.711575	10425.8	7418.77	12496.1	11007.4	10057.1	11050.7	9156.76	10077.8	8940.62	10620.3	6125.55	8113.09	8169.6	8791.5	7389.23	5571.63	7844.5	7345.03	HMDB0029359	2M+K	C8H18O2	38	-1.07262	(R)-1,3-Octanediol
10.99_328.2612n	351.251	10.9885	pos	1.01929	0.000128529	0.253494	75.5321	19.1469	95.1025	45.1065	58.4052	91.6917	130.98	45.8127	59.1619	77.9961	12.1468	16.7297	29.3562	25.511	17.3143	10.7068	12.1331	29.2776	HMDB0031044	M+H, M+Na	C19H36O4	39.4	-0.614891	Avocadene 2-acetate
11.08_347.2190m/z	347.219	11.0819	pos	4.43892	4.0066e-07	0.426968	1625.78	694.156	1983.68	1304.33	1700.42	1746.6	1880.6	1202.15	1560.44	1628.05	596.217	791.059	874.757	712.364	529.11	526.7	746.787	776.253	HMDB0000701	2M+H	C8H15NO3	40.3	3.84083	Hexanoylglycine
11.13_537.3780n	538.385	11.1333	pos	1.34897	0.000126801	1.90441	106.687	203.176	54.9208	138.856	121.71	82.1681	101.294	152.888	119.755	81.9025	245.968	187.048	150.118	198.126	269.354	223.244	188.729	162.82	LMGP01020068	M+H, M+Na	C27H56NO7P	40.1	-2.75561	PC(O-16:0/3:0)
11.19_399.2736m/z	399.274	11.1918	neg	1.74716	0.0267324	0.542242	541.926	293.855	301.938	997.83	376.64	429.218	465.375	961.489	399.524	403.392	325.742	230.232	264.265	243.106	447.114	322.117	241.75	276.515	HMDB0011538	M+FA-H	C21H38O4	40.1	-4.4945	MG(0:0/18:2(9Z,12Z)/0:0)
11.20_262.2296n	263.237	11.1952	pos	1.86968	0.0290696	0.605405	728.198	440.855	411.617	1224.26	643.957	573.342	668.052	1208.58	572.859	522.92	551.092	346.974	389.488	371.804	672.512	502.026	329.758	363.186	HMDB0037519	M+H-H2O, M+H	C18H30O	43	-0.299101	2-(5,8-Tetradecadienyl)cyclobutanone
11.20_716.5394n	739.529	11.1952	pos	1.06544	0.0428586	0.506797	201.582	102.161	77.8011	382.246	166.856	148.495	163.326	377.284	159.686	136.962	151.052	57.2106	79.7806	71.9475	204.607	134.793	48.3625	69.5362	HMDB0007701	M+Na, M+K, M+NH4	C47H72O5	37.1	1.96698	DG(22:4(7Z,10Z,13Z,16Z)/22:6(4Z,7Z,10Z,13Z,16Z,19Z)/0:0)
11.21_533.3281m/z	533.328	11.2131	neg	2.02348	0.0130269	0.61883	782.433	484.193	1223.33	736.511	460.451	854.484	895.954	745.231	485.017	858.487	294.192	550.153	585.792	764.002	305.46	296.141	538.972	538.832	HMDB0036884	M+FA-H	C33H44O3	38.3	1.71541	7',8'-Dihydro-8'-hydroxycitraniaxanthin
11.27_277.2160m/z	277.216	11.2659	pos	4.64008	0.00058265	0.668674	3777.05	2525.61	3841.3	4802.67	2945.37	3540.3	4234.52	4696.7	2820.75	3334.79	2354.4	2348.72	2747.73	2712.72	2996.23	2291.19	2209.85	2544.09	LMFA02010004	M+H-H2O	C18H30O3	49.8	-0.864829	(9R,13R)-15,16-dihydro-12-oxo-10-phytoenoic acid
11.29_586.3111n	587.318	11.286	pos	1.07628	0.00133644	7.56755	10.4661	79.2029	4.10666	17.3529	13.6203	10.8977	3.6503	10.9604	20.5212	2.61956	122.562	44.9079	58.9342	36.393	153.095	130.223	29.2922	58.216	LMGP06050029	M+H, M+Na, M+H-H2O	C26H51O12P	35.2	-1.1413	PI(17:0/0:0)
11.30_525.3062n	526.314	11.2959	pos	3.08379	0.00973847	2.1668	566.708	1227.94	189.116	764.941	713.449	444.609	551.03	774.822	686.135	409.566	1527.95	889.955	836.127	961.499	2498.01	1471.97	848.817	789.233	LMGP03050006	M+H, M+Na, M+H-H2O	C24H48NO9P	43.3	-0.804706	PS(18:0/0:0)
11.30_585.3026m/z	585.303	11.2989	neg	1.3591	0.0014806	2.70474	64.9825	175.761	17.9072	87.188	83.553	53.511	56.8185	90.2937	77.2259	53.363	242.715	105.937	148.052	110.233	299.896	243.054	103.699	152.499	LMGP06050029	M-H	C26H51O12P	38.6	-3.35637	PI(17:0/0:0)
11.31_524.2975m/z	524.298	11.3095	neg	2.75136	0.0101314	1.91385	580.584	1111.15	228.323	740.086	733.17	419.495	593.92	764.451	729.291	435.939	1274.22	812.716	805.044	869.231	2149.89	1277.51	835.876	864.719	LMGP03050006	M-H	C24H48NO9P	44	-3.59773	PS(18:0/0:0)
11.47_397.2252m/z	397.225	11.4709	neg	1.24602	0.033966	1.24781	543.29	677.92	593.688	475.3	620.804	534.857	473.32	479.271	633.905	535.172	555.617	695.615	618.443	726.02	577.92	551.61	694.747	1003.39	HMDB0015434	M-H2O-H	C23H28N8	37.6	-1.65304	Forasartan
11.54_509.3475n	510.355	11.5413	pos	5.56722	0.000193824	1.77124	2166.54	3837.48	1758.01	2609.38	2945.88	1596.15	1630.11	2563.49	2656.28	1573.04	4824.95	3890.34	2988.18	3141.06	4542.86	4544.16	3786.62	2981.66	LMGP01020024	M+H, M+K, M+Na, M+H-H2O	C25H52NO7P	41.5	-1.22651	PC(O-15:0/2:0)
11.55_667.2760n	712.302	11.5454	neg	1.04292	0.00061641	1.61485	101.14	163.325	81.1396	115.586	141.656	72.3852	71.0148	107.006	142.607	77.7221	190.859	192.123	137.787	146.893	167.365	180.104	173.325	118.142	HMDB0040385	M-H2O-H, M+FA-H	C39H41NO9	36.5	-3.20122	Neoacrimarine B
11.57_551.3943n	552.402	11.5718	pos	5.76789	0.00132013	1.80389	2429.71	4382.94	1464.2	3321.24	2938.47	1756.43	1995.08	3394.39	2744.4	1823.48	5711.82	3909.5	3251.9	3716.98	5965.71	5544.91	3749.97	3212.73	HMDB0015387	M+H, M+K, M+Na	C30H53N3O6	41.2	1.55848	Aliskiren
11.58_596.3916m/z	596.392	11.5773	neg	3.93512	0.000725109	1.65679	1346.29	2230.53	854.272	1794.4	1566.23	1018.24	1183.71	1741.43	1569.51	1042.54	2729.43	1916.07	1847.84	1897.3	2869.98	2720.9	1977.45	1885.24	HMDB0010390	M+FA-H	C28H58NO7P	48.6	-3.10431	LysoPC(20:0)
11.62_432.2023n	433.21	11.6227	pos	1.01728	1.6661e-05	1.71986	71.159	122.383	83.0309	83.6362	57.168	69.6779	69.73	79.6374	61.8993	64.4924	145.98	134.229	93.3202	130.73	136.378	117.208	130.387	90.8347	HMDB0060897	M+H, M+Na	C23H30NO7+	36.6	0.196353	Diphenhydramine N-glucuronide
11.62_668.5358n	686.57	11.6227	pos	1.16041	5.71761e-08	4.40114	18.2599	80.3645	24.1495	28.1009	5.84598	23.1063	17.6232	27.2772	10.7169	9.25934	74.1787	100.518	66.594	99.4506	74.1256	80.3364	86.9959	60.7169	HMDB0007263	M+NH4, M+K	C43H72O5	38.5	-3.25243	DG(18:2(9Z,12Z)/22:4(7Z,10Z,13Z,16Z)/0:0)
11.63_238.2296n	239.237	11.6331	pos	1.81198	0.00010622	2.01831	166.257	335.558	203.847	217.155	99.2089	165.808	171.195	204.984	96.8044	171.055	414.907	347.861	228.99	384.889	375.907	395.815	327.281	208.815	LMFA05000007	M+H, 2M+K, M+H-H2O	C16H30O	42.5	-0.448329	Bombykol
11.63_375.2738m/z	375.274	11.6301	neg	1.7207	5.51337e-05	2.04989	142.363	291.829	160.431	219.714	81.3832	132.85	147.172	182.88	78.5025	135.971	333.287	311.066	206.352	332.794	294.282	351.102	302.943	202.804	HMDB0011533	M+FA-H	C19H38O4	38.8	-4.35991	MG(0:0/16:0/0:0)
11.63_398.2477n	421.253	11.6331	pos	1.3019	6.68588e-06	1.75275	109.315	191.602	135.753	131.335	82.9444	114.4	104.744	125.455	88.0248	91.8651	205.862	210.912	147.831	216.839	192.234	193.652	211.022	154.469	LMFA04000078	M+H, M+Na, M+K	C25H34O4	36.4	4.87907	4,5-epoxy-17R-HDHA
11.63_474.1900m/z	474.19	11.6301	neg	1.26882	4.85565e-05	1.6385	128.158	209.986	151.713	153.766	90.234	119.571	125.812	164.909	93.3185	125.938	215.855	230.275	177.195	243.436	218.572	218.402	221.412	154.741	HMDB0015558	M-H	C24H33N3O3S2	36.8	2.01555	Pipotiazine
11.63_482.2520n	465.249	11.6331	pos	1.265	3.31378e-08	1.79111	92.9301	166.448	102.352	102.952	87.4677	93.6436	89.6912	96.883	81.1849	89.2667	176.013	179.095	129.299	181.72	176.28	157.42	158.015	173.74	HMDB0010351	M+H-H2O, M+H	C25H38O9	40.2	0.839038	11-beta-Hydroxyandrosterone-3-glucuronide
11.63_487.2307m/z	487.231	11.6331	pos	1.15968	2.90533e-07	1.74945	83.6528	146.347	81.1767	99.6647	73.6532	79.2633	84.5237	95.7515	67.727	87.4624	153.534	159.885	113.109	157.412	143.635	151.352	132.559	159.287	HMDB0001389	2M+Na	C13H16N2O2	36.8	-1.95594	Melatonin
11.63_667.5311m/z	667.531	11.6301	neg	1.41888	0.000126315	2.87084	55.716	159.951	56.2386	91.7344	16.2776	46.2665	58.1485	110.686	19.1708	47.2053	202.239	158.118	96.3897	180.815	181.558	214.08	158.291	88.1211	HMDB0007179	M-H	C43H72O5	38.1	0.639954	DG(18:0/22:6(4Z,7Z,10Z,13Z,16Z,19Z)/0:0)
11.63_770.4362m/z	770.436	11.6331	pos	1.17954	0.000213151	1.67327	111.043	185.806	133.717	133.696	103.274	106.437	111.286	125.137	84.5969	90.2048	200.866	250.68	146.157	219.461	171.012	175.733	190.122	132.417	HMDB0012336	M+K	C38H70NO10P	38.9	-0.878607	PS(14:0/18:2(9Z,12Z))
11.76_324.2291n	325.236	11.7584	pos	1.08968	7.61164e-07	0.449834	104.559	47.0341	123.9	122.479	78.4103	99.8113	122.362	111.863	82.1137	95.5327	40.1231	44.8749	51.6651	54.0338	47.7588	38.4631	44.5866	54.7676	HMDB0031007	M+H, M+NH4, M+K	C19H32O4	46	-3.10835	1-Acetoxy-2-hydroxy-16-heptadecyn-4-one
11.90_575.3496m/z	575.35	11.8961	pos	1.1243	0.000237584	0.352881	109.877	38.7735	139.611	146.594	63.3144	98.4168	146.635	142.392	64.589	77.4653	35.2402	27.1277	43.0138	22.2831	71.913	38.0857	25.3784	47.1463	HMDB0030463	M+K	C35H52O4	38.8	-0.158065	Hyperforin
12.00_666.4320n	689.42	12.0025	pos	1.34542	0.0298969	0.666863	457.827	305.308	679.665	521.903	232.246	408.457	679.198	526.363	237.605	377.176	264.204	290.765	349.241	309.654	315.277	265.835	296.253	351.233	HMDB0039050	M+NH4, M+Na	C37H62O10	35	-3.46186	Notoginsenoside T2
12.06_779.4710m/z	779.471	12.0564	pos	1.39264	4.92307e-08	0.312977	131.486	41.1523	157.057	150.204	105.037	135.033	108.658	158.512	103.297	134.095	28.9001	46.4323	46.2193	39.9635	51.1367	34.6833	42.8289	39.0543	LMGP06010021	M+H	C39H71O13P	41.3	0.588133	PI(12:0/18:2(9Z,12Z))
12.09_637.4620m/z	637.462	12.0934	neg	1.45823	0.00095553	0.551598	289.018	159.422	327.437	365.083	176.879	249.333	401.287	363.768	186.249	242.106	145.888	147.76	154.692	191.323	177.522	152.514	147.275	158.4	HMDB0011155	M-H2O-H	C37H69O7P	39.9	2.6553	PA(P-16:0e/18:2(9Z,12Z))
12.16_600.3266n	601.334	12.1608	pos	6.73143	0.000821648	2.1643	2250.96	4871.76	1015.56	3177.92	2434.59	1759.19	2345.76	3171.6	2397.75	1705.34	6217.53	3631.02	4064.58	3598.92	7731.01	5991.56	3377.65	4361.79	HMDB0061696	M+H, M+Na, M+K, M+H-H2O	C27H53O12P	41.9	-1.47261	1-Stearoylglycerophosphoinositol
12.16_645.2972m/z	645.297	12.1608	pos	2.11353	0.000315325	2.39376	177.461	424.799	66.7871	237.892	209.846	134.994	178.678	252.962	209.114	129.411	536.001	327.865	352.891	313.303	661.877	529.787	299.231	377.437	HMDB0013328	2M+K	C14H25NO6	37.7	-3.83739	Pimelylcarnitine
12.18_599.3183m/z	599.318	12.1797	neg	7.95332	0.000581874	2.16584	3098.85	6711.6	1260.14	4230.74	3461.05	2402.67	3104.26	4276.67	3680.74	2374.49	7873.53	4933.35	5893.81	5072.87	10794.9	8141.57	5091.11	5891.71	HMDB0061696	M-H	C27H53O12P	40	-3.20781	1-Stearoylglycerophosphoinositol
12.19_673.4257m/z	673.426	12.1921	pos	1.49214	0.0216002	0.75118	720.268	541.051	903.907	780.843	448.955	668.736	948.17	769.634	446.689	795.208	508.821	534.575	567.689	643.617	510.406	483.283	494.771	585.244	HMDB0007346	M+K	C41H62O5	37.7	4.48709	DG(18:4(6Z,9Z,12Z,15Z)/20:5(5Z,8Z,11Z,14Z,17Z)/0:0)
12.20_256.2402n	257.248	12.2035	pos	1.77158	0.0259475	1.14238	1683.67	1923.4	1557.34	1999.08	1548.66	1683.11	1672.95	1972.83	1482.67	1552.73	1975.61	1898.17	1729.92	2186.59	2152.06	1908.4	1897.2	1639.25	LMFA07010440	M+H, 2M+H, 2M+Na, M+K, M+Na, M+NH4, 2M+K, M+H-H2O	C16H32O2	40.5	-0.0220325	decyl hexanoate
12.20_414.1695n	459.194	12.2009	neg	1.04037	0.0347629	1.09777	932.659	1023.85	978.206	888.198	906.955	912.382	887.128	960.933	1013.41	914.058	931.987	1134.31	989.808	1169.3	986.248	903.848	1112.47	962.833	HMDB0029511	M-H2O-H, M+FA-H	C23H26O7	37.3	3.91376	Garcinone C
12.20_988.5644m/z	988.564	12.2035	pos	1.38456	9.76344e-05	0.478225	196.977	94.1994	249.709	242.754	142.49	200.591	164.039	249.383	115.545	211.306	77.5035	99.4868	103.51	123.7	85.6868	70.2099	94.2951	99.2027	HMDB0061563	M+K	C52H88NO12P-2	34.9	-3.32411	PS(DiMe(11,5)/DiMe(13,5))
12.21_256.2404n	255.233	12.2112	neg	2.04476	0.0328224	1.09309	3570.98	3903.38	3528.47	3859.02	3277.64	3519.84	3536.36	3954.38	3259.68	3632.41	3711.91	3937.31	3625.85	4528.55	4065.44	3727.6	4041.98	3588.42	HMDB0000220	M-H, 2M-H, M+FA-H	C16H32O2	39.8	0.613762	Palmitic acid
12.21_341.2116n	340.209	12.2112	neg	1.27902	3.78124e-05	1.28518	298.669	383.843	312.926	305.034	298.092	295.641	282.124	308.686	289.487	297.363	338.218	384.848	356.664	462.257	371.966	356.893	416.524	383.376	HMDB0062685	M-H2O-H, 2M-H, M-H	C22H29O3-	38.1	-0.235543	14-oxo-DoHE(1-)
12.21_675.4373m/z	675.437	12.2138	pos	2.96434	0.000590201	0.609316	1330.78	810.867	1575.31	1581.48	841.487	1239.79	1511.3	1492.99	826.475	1577.44	754.774	836.795	762.735	921.788	898.489	733.884	785.862	792.611	HMDB0007288	M+K	C41H64O5	34.4	-1.98184	DG(18:3(6Z,9Z,12Z)/20:5(5Z,8Z,11Z,14Z,17Z)/0:0)
12.21_703.4447m/z	703.445	12.2138	pos	1.27524	0.000691757	0.563246	219.353	123.55	320.078	239.404	144.853	195.432	262.864	234.791	140.008	217.395	105.517	108.271	137.21	136.553	141.43	93.6199	131.478	134.319	HMDB0062691	2M+H	C20H31O5-	38.1	4.40959	15-dehydro-prostaglandin E1(1-)
12.23_534.3564n	557.344	12.2346	pos	1.26976	0.0174889	0.670156	368.084	246.674	576.071	406.155	227.173	354.362	425.673	371.933	229.262	354.045	159.252	270.76	308.743	297.96	207.173	171.08	246.365	312.058	HMDB0061692	M+NH4, M+Na	C27H53NO7P+	37.8	0.812456	1-Linoleoylglycerophosphocholine
12.23_638.4391n	656.506	12.2346	pos	2.29604	0.00874388	0.659814	1127.36	743.846	1258.52	1520.23	683.222	1026.98	1319.81	1542.12	663.63	1004.34	844.014	648.9	683.777	847.495	853.35	796.473	633.557	643.2	HMDB0039555	M+H-H2O, M+NH4	C36H62O9	39.5	-0.521225	Ginsenoside F1
12.25_661.4618m/z	661.462	12.2452	pos	4.76619	0.00127699	0.597982	3483.5	2083.07	3788.69	4767.05	2260.23	3235.95	3893.5	4603.55	2251.75	3067.24	2155.36	1912.65	1972.92	2281.43	2535.84	2075.29	1779.3	1951.75	HMDB0030440	M+Na	C37H66O8	38.5	-4.96599	Rollidecin A
12.26_683.4709m/z	683.471	12.2644	neg	1.3844	0.000844371	0.57866	273.504	158.266	324.413	360.718	164.587	270.461	282.43	341.654	162.386	281.386	122.579	146.601	156.148	177.202	154.189	179.017	158.346	172.046	HMDB0036547	M+FA-H	C37H66O8	42.4	-4.76831	9-Hydroxyasimicinone
12.37_531.3303m/z	531.33	12.3704	pos	1.23349	0.00293315	0.51577	198.33	102.293	282.047	200.261	117.591	238.741	221.75	189.732	117.665	218.849	49.5264	124.395	128.259	178.488	52.2247	39.5593	112.372	133.516	HMDB0060745	M+H	C31H46O7	37	-2.49955	3-keto Fusidic acid
12.43_652.4518n	675.441	12.434	pos	2.77927	0.0412338	0.657608	2043.83	1344.04	2105.65	2823.57	1210.34	1521.82	3444.07	2677.16	1143.74	1424.25	1467.34	1116.4	1298.82	1455.36	1712.38	1336.88	1073	1292.11	HMDB0038016	M+Na, M+K, M+NH4	C37H64O9	38.2	-4.95786	Ginsenoside Rh5
12.52_285.2788m/z	285.279	12.5175	pos	1.00396	0.000146338	1.76749	68.4577	120.998	77.6477	92.7076	57.2886	63.6298	56.224	81.375	55.6483	63.1402	145.25	130.832	81.6086	137.405	115.064	135.926	138.555	83.3469	HMDB0029557	2M+H	C9H18O	40.7	-0.185108	Dihydroisophorol
12.52_358.3080n	359.315	12.5175	pos	10.6407	1.35378e-05	1.74031	7500.25	13052.8	8519.29	9082.68	6533.27	7073.45	6910.31	8689.3	6321.55	6872.15	14399.1	14794.3	9593.61	14286.2	13107.9	14337.7	14185.6	9717.58	HMDB0011131	M+H, M+K, M+NH4, M+Na, 2M+H, 2M+Na, 2M+NH4, M+H-H2O	C21H42O4	41	-0.741567	MG(18:0/0:0/0:0)
12.52_403.3048m/z	403.305	12.5234	neg	2.19909	1.03824e-05	1.85237	277.237	513.547	319.674	330.259	209.533	259.164	274.618	355.751	213.252	255.646	543.333	572.603	393.945	564.364	523.144	517.477	614.702	378.808	HMDB0011131	M+FA-H	C21H42O4	38.7	-4.87328	MG(18:0/0:0/0:0)
12.52_723.5935m/z	723.593	12.5234	neg	1.14103	6.65716e-05	2.23236	53.5763	119.602	58.2851	78.5564	28.0792	45.2137	58.1567	83.9662	31.0868	45.2661	138.094	129.806	79.2115	138.162	121.522	146.409	125.758	77.8508	HMDB0007614	M-H	C47H80O5	38	0.260147	DG(22:0/22:6(4Z,7Z,10Z,13Z,16Z,19Z)/0:0)
12.52_742.6326m/z	742.633	12.5175	pos	1.04046	1.03938e-06	3.28759	22.2624	73.1896	23.2265	33.8457	13.8741	21.4664	21.4252	33.6584	13.4351	17.1679	82.1043	87.4269	49.7436	76.8474	70.6741	76.9292	91.4883	50.3031	HMDB0007614	M+NH4	C47H80O5	41.9	-2.41722	DG(22:0/22:6(4Z,7Z,10Z,13Z,16Z,19Z)/0:0)
12.52_746.5840n	769.573	12.5175	pos	3.27152	1.9627e-06	2.38925	365.856	874.122	424.412	457.361	308.778	347.047	312.814	452.145	286.473	337.817	984.949	1054.54	634.502	927.637	833.651	987.864	974.886	594.951	LMGP10010242	M+Na, M+H	C42H83O8P	38.4	1.92517	PA(17:0/22:0)
12.53_587.3527m/z	587.353	12.5274	pos	1.11311	4.54724e-06	0.5679	141.886	80.5773	154.804	147.874	138.662	134.341	161.275	154.567	118.033	125.533	91.6757	76.0135	96.9363	54.0936	67.4672	80.5033	66.728	111.201	HMDB0028958	2M+H	C15H23N3O3	38.4	-4.24858	Lysyl-Phenylalanine
12.53_616.4314n	634.462	12.5274	pos	2.38477	0.00376568	0.616468	967.89	596.673	1423.97	1069.27	577.581	1163.54	842.493	993.396	549.243	1123.63	559.063	628.517	632.899	629.733	534.914	539.52	583.745	664.992	HMDB0035509	M+H, M+NH4	C37H60O7	43.2	-4.13789	Tsugarioside B
12.53_633.4338m/z	633.434	12.5341	neg	1.22435	0.00783626	0.577667	252.168	145.669	412.086	271.822	137.888	223.453	351.075	258.364	138.857	223.802	126.77	141.933	158.23	180.529	124.55	126.314	146.226	160.805	HMDB0061635	2M-H	C16H31NO5	39.1	0.996316	3-hydroxynonanoyl carnitine
12.61_659.2916m/z	659.292	12.6096	neg	1.02186	0.00399258	1.51452	132.923	201.314	70.2646	158.306	178.492	114.323	113.268	148.602	171.945	108.185	205.9	162.512	178.029	182.274	295.476	220.821	186.127	179.376	HMDB0060577	2M-H	C19H23ClN2O	34.6	-1.41027	Clomipramine N-oxide
12.63_671.4038m/z	671.404	12.6297	pos	1.90869	0.00479898	0.687221	783.331	538.321	1063.92	848.064	521.665	785.69	981.443	824.318	513.46	728.088	484.947	547.28	607.17	569.447	453.773	468.701	530.592	644.66	LMGP10010006	M+K	C34H65O8P	37.5	-1.75648	PA(17:0/14:1(9Z))
12.75_683.4475m/z	683.448	12.7451	pos	1.05404	0.00195674	0.710577	236.611	168.13	227.291	276.342	204.394	230.333	295.373	261.147	192.982	205.024	165.004	126.795	191.392	193.744	209.469	164.765	108.411	185.462	HMDB0015498	2M+K	C22H30N2	38	3.98113	Aprindine
12.76_701.4504m/z	701.45	12.7551	pos	1.05283	0.0316227	0.721176	338.328	243.994	299.785	448.405	252.67	306.763	467.763	437.813	240.843	252.584	286.166	172.184	245.229	245.677	330.077	274.648	162.587	235.387	HMDB0014425	2M+Na	C21H29N3O	38.3	-1.4496	Disopyramide
12.77_397.3825m/z	397.382	12.766	pos	1.34282	0.0414256	1.15313	1035.7	1194.29	1196.74	1013.67	1176.39	980.997	935.331	997.908	1118.08	866.501	1146.66	1416.21	1204.07	1325.42	947.472	1022.99	1343.02	1148.53	HMDB0037524	M+H-H2O	C29H50O	41.9	-0.95129	(3beta,5alpha,24R)-Stigmast-8(14)-en-3-ol
12.78_468.3681m/z	468.368	12.7761	pos	1.46733	2.61799e-05	0.579532	262.729	152.26	269.66	315.455	236.08	228.328	287.997	305.96	231.724	226.629	152.864	105.509	178.72	140.395	188.871	150.843	103.892	196.984	HMDB0000601	M+NH4	C27H46O5	41.4	-0.470965	Coprocholic acid
12.78_673.4236m/z	673.424	12.7761	pos	2.66536	0.0187906	0.721095	2002.31	1443.86	2608.77	2280.93	1290.25	1856.86	2755.78	2272.19	1234.8	1718.93	1302.23	1458.64	1554.77	1695.74	1286.61	1234.14	1414.34	1604.4	LMGP10010055	M+K	C34H67O8P	37.5	4.84077	PA(12:0/19:0)
12.88_425.3269m/z	425.327	12.88	pos	1.12437	0.000101243	0.342199	103.796	35.519	78.6063	147.544	87.6351	76.3425	136.525	141.453	90.1719	72.0938	35.3813	18.9741	42.1447	26.4748	69.6016	35.2107	18.5256	37.8391	HMDB0059931	M+H-H2O	C25H46O6	37.7	1.6031	2,3-Diacetoxypropyl stearate
12.88_447.3075m/z	447.307	12.88	pos	1.74032	0.000413285	0.471141	327.731	154.407	222.615	460.932	324.914	237.132	416.718	415.943	312.199	231.394	169.671	114.859	147.385	124.338	267.709	158.727	118.486	134.084	LMGL01020027	2M+K	C11H24O3	35.5	-1.86464	1-Octylglycerol
12.90_406.3083n	429.297	12.9011	pos	1.06214	0.0219695	0.508114	178.318	90.606	166.581	190.665	132.461	142.596	354.173	178.013	129.53	132.525	49.7693	47.4374	137.965	206.831	63.951	42.875	45.8319	130.188	HMDB0011554	M+NH4, M+Na	C25H42O4	38.8	0.0631477	MG(0:0/22:4(7Z,10Z,13Z,16Z)/0:0)
13.00_470.3833m/z	470.383	12.9961	pos	1.79158	0.00071634	0.430985	332.407	143.262	213.464	501.803	316.821	226.661	421.259	456.408	301.623	221.222	173.735	95.9941	142.689	104.904	239.817	162.099	93.4695	133.392	HMDB0000483	M+NH4	C27H48O5	40	-1.4847	5b-Cholestane-3a,7a,12a,23S,25-pentol
13.02_655.4151m/z	655.415	13.0173	pos	2.48934	0.027864	0.720269	1794.85	1292.77	2896.7	1759.14	1230.59	1970.91	1830.2	1736.93	1132.83	1801.49	1115.54	1492.9	1428.06	1530.43	952.115	1055.84	1420.74	1346.58	HMDB0036966	M+Na	C37H60O8	38.4	-4.67157	28-Glucopyranosyl-3-methyloleanolic acid
13.05_619.4535m/z	619.453	13.0491	pos	2.27341	0.00271331	0.614571	865.543	531.938	1171.31	1043.78	485.515	886.47	1003.57	990.04	486.811	856.845	511.825	538.187	599.62	631.856	469.918	484.419	479.448	540.229	HMDB0036977	M+Na	C35H64O7	38	-1.62582	Muricin A
13.08_426.3492n	427.356	13.0808	pos	1.09117	8.25661e-09	0.584233	129.461	75.6351	128.345	139.907	142.169	128.327	113.946	129.786	131.528	121.675	69.3986	65.4523	79.4257	86.8256	85.6148	72.1123	65.3995	80.8524	HMDB0031080	M+H, M+Na	C29H46O2	38.4	-1.32965	Momordenol
13.08_618.3899n	641.435	13.0808	pos	6.01828	0.00318473	0.699227	7809.45	5460.58	10652.2	8569.53	5356.7	8267.46	8345.42	8331.57	5181.72	7770.96	4991.74	5740.12	5890.37	6376.38	4776.17	4890.88	5437	5581.95	HMDB0034539	M+H, M+Na	C39H54O6	35.5	-3.44926	3-O-cis-Coumaroylmaslinic acid
13.22_638.4957m/z	638.496	13.2153	pos	1.8034	0.000178495	0.541817	397.806	215.538	468.466	545.103	261.296	371.681	431.779	466.018	256.367	381.735	204.297	228.765	210.967	217.411	214.502	236.022	200.946	211.393	HMDB0014449	2M+NH4	C22H30O	39.7	4.11419	Desogestrel
13.23_429.3723m/z	429.372	13.2254	pos	2.02993	0.000253189	0.532228	480.878	255.937	567.727	622.874	471.876	377.778	429.503	597.699	431.532	348.032	239.372	168.367	352.344	192.593	334.466	267.576	152.801	339.975	HMDB0012168	M+H	C29H48O2	39.3	-0.925173	4alpha-Formyl-4beta-methyl-5alpha-cholesta-8-en-3beta-ol
13.36_641.4374m/z	641.437	13.3568	pos	5.53115	0.00160578	0.724515	6852.19	4964.51	8188.38	8089.76	5105.67	7063	6891.28	7914.15	4794.66	6770.61	4742.22	4926.65	5404.58	5775.14	4391.45	4726.21	4726.68	5023.16	LMFA13010019	M+K	C34H66O8	38.6	-2.49251	1-(O-alpha-D-glucopyranosyl)-3-keto-(1,27R)-octacosanediol
13.45_270.2559n	271.263	13.4506	pos	6.58008	5.1687e-06	0.596942	5210.41	3110.31	6268.98	4881.95	5041.7	5594.92	4914	4675.44	4877.19	5429.12	2225.34	3533.88	3813.37	3249.58	2902.65	2100.28	3380.27	3677.13	HMDB0002259	M+H, M+Na, M+NH4, 2M+H, 2M+Na	C17H34O2	42.1	-0.079	Heptadecanoic acid
13.48_731.5523n	776.55	13.4772	neg	1.03973	0.02391	0.799253	402.607	321.784	391.095	516.518	448.056	302.307	330.477	490.861	430.068	311.471	275.206	313.1	370.237	349.171	315.221	279.848	302.494	369	HMDB0033621	M-H, M+FA-H	C40H77NO10	40.7	-3.36349	Araliacerebroside
13.49_639.4216m/z	639.422	13.4905	pos	3.25592	0.00903358	0.770221	3271.9	2520.09	4276.63	3466.87	2427.11	3543.13	3363.04	3334.62	2394.77	3369.06	2321.62	2528.47	2751.26	2906.68	1861.78	2301.64	2775.43	2713.84	LMGP04010932	M+H	C32H63O10P	38.3	-2.39029	PG(14:0/12:0)
13.52_445.3670m/z	445.367	13.5206	pos	1.13369	0.0204963	0.530166	207.133	109.815	178.206	335.608	209.1	114.074	202.18	335.828	189.842	92.2238	129.575	39.7191	171.232	59.4989	152.881	124.924	37.991	162.696	HMDB0011662	M+H	C29H48O3	45.7	-1.50397	3-beta-Hydroxy-4-beta-methyl-5-alpha-cholest-7-ene-4-alpha-carboxylate
13.58_783.5634m/z	783.563	13.5816	pos	1.71836	8.75644e-06	2.10952	131.03	276.411	146.102	136.899	139.533	108.73	139.617	138.778	128.529	110.054	291.874	231.057	214.435	392.872	261.461	320.3	271.88	227.411	HMDB0008944	M+NH4	C43H76NO8P	36.4	-1.64437	PE(16:0/22:5(4Z,7Z,10Z,13Z,16Z))
13.59_436.3416m/z	436.342	13.5917	pos	5.81792	0.000281915	1.22093	8683	10601.4	9497.88	8532.35	10000	8052.69	7900.9	8085.78	9463.26	7931.1	10174.4	11462	10218.4	11807.7	10269.8	9773.4	11124.3	9980.73	HMDB0039317	M+NH4	C26H42O4	39.4	-1.16914	Hexadecyl ferulate
13.59_638.4977m/z	638.498	13.5917	pos	3.71227	0.000649686	0.541885	1788.08	968.933	2326.76	2311.14	1043.28	1654.58	2072.08	2194.06	1065.63	1637.1	937.412	992.152	938.177	1149.8	990.513	880.381	956.794	906.229	HMDB0031228	M+NH4	C37H64O7	40.3	-2.20818	Mosinone A
13.62_264.2458n	265.253	13.6222	pos	1.20854	0.0019969	0.573864	217.73	124.947	176.393	201.438	166.344	216.947	351.389	176.329	187.515	265.484	96.2919	159.525	111.407	160.462	131.787	143.801	76.8601	119.445	LMFA12000284	M+H-H2O, M+H	C18H32O	43.2	1.65011	9S,10R-Epoxy-6Z-octadecene
13.62_296.2714n	297.279	13.6222	pos	3.41431	0.00107931	0.566103	1610.62	911.775	1440.6	1703.19	1225.26	1657.46	2577.95	1572.26	1156.95	1551.28	694.321	810.129	1127.72	1075.9	1153.58	613.724	829.759	989.058	LMFA01140009	M+H, M+Na, M+NH4	C19H36O2	43.7	-0.489472	13-Cyclohexyltridecanoic acid
13.74_312.3020n	311.295	13.7366	neg	1.17714	0.0318126	0.814084	585.355	476.528	688.504	623.293	515.696	560.603	513.32	656.427	551.923	573.077	344.351	507.865	560.931	600.024	337.165	354.948	534.195	572.747	HMDB0000417	M-H, 2M-H, M+FA-H	C20H40O2	39.4	-2.66828	3D,7D,11D-Phytanic acid
13.82_639.4999m/z	639.5	13.8239	pos	1.68257	0.000102446	0.300065	220.651	66.2097	290.338	252.869	116.995	240.146	303.011	262.173	86.5887	213.086	77.3226	41.5702	86.9844	53.3197	101.355	45.7506	68.2706	55.104	HMDB0007150	M+H	C41H66O5	34.8	2.56879	DG(16:1(9Z)/22:6(4Z,7Z,10Z,13Z,16Z,19Z)/0:0)
13.82_713.5430n	696.54	13.8239	pos	8.81478	0.0217724	1.0931	66815.4	73035.6	70241.6	72043	71336.5	63844.7	64367.3	67265.7	67654.2	57770	69486.6	76451.5	74707.2	80487.5	69391.6	66350.3	77364.4	70045.8	HMDB0032677	M+H-H2O, M+H, M+K	C40H75NO9	44.3	-1.66996	Soyacerebroside I
13.82_775.5310m/z	775.531	13.822	neg	7.73135	1.05814e-05	1.43872	6944.76	9991.54	7969.1	7334.85	7702.54	6440.33	6970.13	6386.58	6820.67	5933.87	8133.32	9528.8	10377.7	11164.4	9255.17	9426.67	11265.9	10780.4	LMGP10010585	M-H	C45H77O8P	37.9	3.39674	PA(20:2(11Z,14Z)/22:4(7Z,10Z,13Z,16Z))
13.83_585.4510m/z	585.451	13.8342	pos	1.35482	0.0294827	0.719454	534.99	384.9	497.073	717.909	385.189	463.357	741.128	674.558	360.226	440.477	369.706	328.076	464.038	519.844	378.159	287.87	286.195	445.316	LMFA01090042	2M+H	C16H30F2O2	40.2	1.54581	2,2-difluoro-hexadecanoic acid
13.83_800.5795m/z	800.58	13.8342	pos	1.30912	0.00598525	1.63291	173.677	283.599	133.817	325.027	129.236	88.1828	241.608	267.036	121.146	83.3656	269.329	284.16	254.573	297.773	241.711	338.722	306.425	276.1	LMGP03020036	M+H	C44H82NO9P	34.8	-0.599824	PS(O-18:0/20:3(8Z,11Z,14Z))
13.83_894.5155m/z	894.516	13.8325	neg	1.61429	0.0395022	1.13327	1754.84	1988.7	2076.94	1795.35	2047.64	1624.44	1721.01	1557.45	1631.32	1584.56	1807.01	2375.54	2174.76	2030.01	1879.88	1729.63	1984.98	1927.78	HMDB0037256	M-H	C54H71MgN4O6	32.8	0.444555	Chlorophyll d
14.04_727.5577n	772.555	14.0448	neg	1.54117	0.00312108	0.678247	481.06	326.277	437.108	668.347	464.989	348.139	552.31	593.296	443.75	340.538	388.655	292.069	346.666	302.776	302.436	377.511	274.037	326.067	HMDB0035990	M-H, M+FA-H	C41H77NO9	41.2	-2.9673	Cerebroside B
14.05_727.5584n	750.548	14.0457	pos	2.02283	0.0040718	0.76786	1161.17	891.619	982.671	1497.98	1183.91	1002.09	1209.74	1377.34	1133.5	902.165	1014.47	849.832	943.925	956.882	735.555	954.806	827.871	849.604	HMDB0035990	M+H-H2O, M+H, M+Na	C41H77NO9	37.4	-2.00443	Cerebroside B
14.07_587.4649m/z	587.465	14.0659	pos	1.25797	0.0449123	0.752512	577.961	434.923	540.422	796.169	418.768	470.068	782.83	749.533	415.191	450.707	461.909	336.961	443.8	524.793	530.552	422.82	346.269	412.278	HMDB0031390	M+Na	C35H64O5	41.2	0.618892	Annotemoyin 1
14.08_464.3728m/z	464.373	14.076	pos	3.46778	6.97058e-06	1.25674	2375.95	2985.95	2587.39	2324.05	2598.74	2289.78	2154.06	2247.29	2604.66	2201.6	2926.84	3044.81	2946.63	3304.94	2896.88	2765.46	3083.29	2918.74	HMDB0032875	M+NH4	C28H46O4	42	-1.39866	3,5,9-Trihydroxyergost-7-en-6-one
14.08_859.6039m/z	859.604	14.076	pos	2.23192	3.16196e-06	1.677	363.429	609.472	361.42	266.513	481.536	337.585	325.478	321.355	473.625	339.918	619.083	574.681	539.765	701.973	591.626	584.107	680.39	584.147	LMGP06020017	M+H-H2O	C47H89O12P	38	-2.24414	PI(O-16:0/22:2(13Z,16Z))
14.12_298.2869n	299.294	14.116	pos	2.65868	9.55106e-05	0.626377	977.717	612.42	1188.53	865.973	914.989	1081.81	902.622	870.238	973.12	1024.46	424.858	639.46	822.526	596.94	565.617	397.488	649.933	802.538	HMDB0000772	M+H, M+Na, M+NH4	C19H38O2	39.5	-0.992384	Nonadecanoic acid
14.16_603.4603m/z	603.46	14.1565	pos	4.56362	0.000511543	0.60672	3071.65	1863.63	3497.45	4184.19	2150.88	2764.08	3139.62	3901.41	2210.13	2725.43	1687.74	1941.46	1954.64	1935.54	2027.9	1618.27	1826.1	1917.39	HMDB0039453	M+Na	C35H64O6	40.7	1.35971	Muricin H
14.16_648.5159m/z	648.516	14.1565	pos	2.51409	0.023377	0.701877	1720.9	1207.86	1896.56	2602.7	1157.91	1387.54	1822.45	2411.23	1144.86	1343.96	1226.63	1113.13	1120.69	1304.71	1402.83	1223.64	1086.78	1184.48	LMFA00000005	M+Na	C37H71NO6	38.9	-2.3815	N-(3-(15-methyl-hexadecanoyloxy)-13-methyl-tetradecanoyl)-L-serine
14.20_755.5453n	756.553	14.1967	pos	3.36712	0.0302591	1.9034	983.674	1872.33	2904.84	1257.49	570.333	426.428	556.546	1175.61	541.021	437.122	1873.7	2413.31	1351.08	2830.47	1008.32	1734.11	2332.18	1435.46	HMDB0007881	M+H, M+Na	C42H78NO8P	40.7	-1.63055	PC(14:0/20:3(5Z,8Z,11Z))
14.22_571.4342m/z	571.434	14.2181	neg	1.38655	2.94872e-06	1.95567	96.3946	188.516	134.511	127.945	67.38	77.5104	110.263	117.338	60.1283	76.0816	208.723	179.913	177.197	202.742	158.516	215.017	184.238	181.783	LMGL02010369	M-H	C36H60O5	42	-4.61135	DG(13:0/20:5(5Z,8Z,11Z,14Z,17Z)/0:0)[iso2]
14.22_712.4927m/z	712.493	14.2181	neg	1.07795	0.00430766	1.6902	108.555	183.479	197.308	113.783	97.6971	72.6518	100.717	112.442	101.759	72.0778	169.582	237.044	171.536	216.792	98.5536	145.609	242.21	186.503	HMDB0008929	M-H	C39H72NO8P	37.4	0.52178	PE(16:0/18:3(6Z,9Z,12Z))
14.27_940.6080n	985.607	14.2718	neg	1.53505	0.0332987	0.591463	480.265	284.059	235.279	840.068	503.097	282.618	427.184	771.061	495.825	286.986	336.583	235.244	261.867	227.667	406.501	341.003	217.696	245.91	LMGP06010524	M-H, M+FA-H	C51H89O13P	40.3	4.17787	PI(20:1(11Z)/22:4(7Z,10Z,13Z,16Z))
14.52_574.4597n	597.449	14.5239	pos	2.73333	0.0166592	1.34324	1511.06	2029.71	2021.42	1877.96	1059.47	1333.38	1632.05	1831.62	1038.14	1294.44	2561.46	1829.55	1733.79	1878.98	2131.27	2641.49	1839.89	1621.25	LMGL02010458	M+Na, M+K, M+NH4	C36H62O5	39.2	-0.0517869	DG(15:1(9Z)/18:3(9Z,12Z,15Z)/0:0)[iso2]
14.53_573.4499m/z	573.45	14.5306	neg	2.1015	0.000249397	1.67288	346.669	579.937	388.075	467.38	262.402	270.333	449.619	422.243	252.57	260.733	709.546	553.874	487.548	550.399	595.012	733.41	554.631	455.075	LMGL02010368	M-H	C36H62O5	44.2	-4.44711	DG(13:0/20:4(5Z,8Z,11Z,14Z)/0:0)[iso2]
14.53_580.4689n	603.458	14.5337	pos	10.0592	0.00153506	0.587799	15048.7	8845.61	23931.6	14715.3	9982.93	15764.3	14329	15617.9	10174.4	15874.1	7162.28	9565.18	9979.22	8701.86	7510.49	8043.21	10305.2	9497.44	HMDB0033165	M+Na, M+K, M+NH4, M+H, M+H-H2O	C35H64O6	39.8	-2.30935	4-Deoxyannoreticuin
14.53_757.5609n	780.55	14.5337	pos	6.59529	0.0411523	1.60802	5786.97	9305.57	13421.4	7080.8	4235.72	3123.32	4266.24	6783.67	4158.12	3226.49	9318.43	11463.2	6382.67	13199.2	5906.12	10500.4	11420.6	6253.93	HMDB0007880	M+Na, M+K, M+H	C42H80NO8P	38.2	-1.619	PC(14:0/20:2(11Z,14Z))
14.54_876.5057m/z	876.506	14.5414	neg	1.00732	3.41979e-07	1.85432	56.9892	105.676	42.905	67.9807	62.9259	54.3648	65.473	60.0942	55.6732	46.4967	89.4521	99.8157	119.029	104.194	91.4982	105.382	110.852	125.186	HMDB0012406	M+FA-H	C46H74NO10P	36.6	2.91722	PS(18:2(9Z,12Z)/22:6(4Z,7Z,10Z,13Z,16Z,19Z))
14.55_716.5212m/z	716.521	14.5537	pos	2.68767	0.00208106	1.93491	466.975	903.557	954.275	524.977	489.529	262.76	287.5	500.121	482.346	234.294	907.906	1114.56	669.074	1197.21	594.85	955.47	1115.43	673.961	HMDB0008928	M+H	C39H74NO8P	41	-1.78442	PE(16:0/18:2(9Z,12Z))
14.56_714.5056m/z	714.506	14.563	neg	1.95534	0.00530907	1.89716	275.541	522.748	623.948	334.02	250.866	135.615	214.388	282.752	235.438	127.305	506.099	675.312	421.169	678.028	288.698	532.732	660.96	418.982	HMDB0008928	M-H	C39H74NO8P	39	-3.20552	PE(16:0/18:2(9Z,12Z))
14.56_760.4858m/z	760.486	14.564	pos	1.35943	0.00312327	2.02924	111.058	225.363	229.29	131.873	128.88	59.9699	76.824	108.057	109.952	43.6159	242.132	316.394	155.418	272.115	139.394	230.067	299.59	147.792	HMDB0014813	2M+NH4	C26H29NO	37.6	2.93738	Tamoxifen
14.66_550.4588n	573.448	14.6567	pos	2.41433	0.00367097	0.788656	1859.67	1466.64	2242.7	2096.56	1503.69	1700.73	2003.08	2165.95	1460.35	1704.31	1520.14	1563.15	1404.44	1424.2	1481.72	1518.94	1540.52	1280.01	LMGL02010451	M+H, M+NH4, M+Na, M+H-H2O	C34H62O5	40.8	-1.59152	DG(15:1(9Z)/16:1(9Z)/0:0)[iso2]
14.72_575.4657m/z	575.466	14.7236	neg	1.02814	0.0180896	0.670243	254.46	170.55	204.14	288.873	200.171	219.333	452.169	271.501	188.029	211.461	177.941	171.405	177.243	146.287	189.342	181.619	151.622	168.94	LMGL02010457	M-H	C36H64O5	44.6	-4.19778	DG(15:1(9Z)/18:2(9Z,12Z)/0:0)[iso2]
14.72_576.4746n	599.464	14.7192	pos	1.43814	0.0103512	0.773182	680.03	525.787	532.92	698.101	601.038	580.85	993.138	760.822	632.539	640.83	525.62	547.571	511.392	480.606	548.863	559.665	540.13	492.449	HMDB0007075	M+H, M+NH4, M+Na, M+H-H2O	C36H64O5	38.9	-1.4297	DG(15:0/18:3(6Z,9Z,12Z)/0:0)
14.72_606.4833n	645.458	14.7192	pos	2.65569	0.00155469	0.662498	1288.83	853.846	1186.19	1209.81	941.119	1239.75	1869.38	1399.17	1072.03	1393.18	600.751	775.629	1026.8	849.647	841.539	827.755	847.274	1061.37	HMDB0029959	M+NH4, M+K	C37H66O6	42.2	-4.30078	Asiminenin A
14.76_852.5063m/z	852.506	14.7561	neg	1.21867	0.000942398	1.52296	172.267	262.355	193.9	171.454	177.923	200.639	189	136.682	146.155	162.381	175.644	258.331	317.111	292.06	197.179	229.024	304.031	325.462	HMDB0012362	M+FA-H	C44H74NO10P	37.7	3.79085	PS(16:0/22:6(4Z,7Z,10Z,13Z,16Z,19Z))
14.77_935.6554m/z	935.655	14.7707	pos	3.17125	0.00142902	0.767608	2577.88	1978.8	2855.48	2559.53	2154.67	2362.09	2618.62	2918.03	2594.76	2559.88	1457.76	2021.56	2441.12	2166.02	1546.82	1776.97	2157.97	2262.2	HMDB0042869	M+K	C59H92O6	35.2	3.23131	TG(14:0/20:5(5Z,8Z,11Z,14Z,17Z)/22:6(4Z,7Z,10Z,13Z,16Z,19Z))
14.85_612.4742n	635.463	14.8516	pos	1.95217	0.00213683	1.36874	631.536	864.407	793.994	668.983	518.221	450.748	719.97	796.871	566.227	537.273	710.677	827.68	922.015	1027.56	694.453	930.804	862.429	939.637	HMDB0007143	M+Na, M+K	C39H64O5	38.8	-1.86225	DG(16:1(9Z)/20:5(5Z,8Z,11Z,14Z,17Z)/0:0)
14.89_759.5758n	782.565	14.893	pos	1.489	0.0449027	1.61939	302.781	490.321	524.523	248.803	236.62	183.545	457.278	290.585	283.062	197.834	299.711	687.58	410.948	822.924	252.75	349.3	660.206	439.148	HMDB0007879	M+Na, M+K, M+H	C42H82NO8P	40	-2.68367	PC(14:0/20:1(11Z))
14.94_608.5006n	631.49	14.945	pos	5.03839	0.000405807	0.643166	4021.8	2586.69	4762.8	4286.2	2855.32	3896.49	3880.65	4668.63	3265.36	4558.97	1668.24	2854.67	3250.56	2467.72	2038.8	2356.58	2922.95	3133.97	HMDB0035900	M+Na, M+K, M+NH4	C37H68O6	38.3	-1.61131	Muricatenol
15.01_937.6697m/z	937.67	15.0076	pos	3.35307	1.92965e-05	0.674124	1751.83	1180.95	1751.59	1871.8	1542.94	1520.54	1865.46	2075.17	1720.36	1666.79	817.911	1176.77	1408.38	1313.89	1124.64	1100.07	1243.66	1262.29	LMGP06010443	M+H	C50H97O13P	35.4	-4.5546	PI(19:0/22:0)
15.02_594.4489n	617.435	15.0184	pos	1.65215	0.00193022	0.603147	419.54	253.044	516.65	338.658	271.665	432.5	441.463	413.607	393.201	548.578	127.154	273.025	373.086	190.975	195.006	210.038	311.609	343.463	HMDB0031398	M+H, M+K, M+Na	C35H62O7	36.9	-1.14893	Mosin C
15.05_577.4813m/z	577.481	15.0451	neg	1.05153	2.93134e-05	0.59434	142.584	84.7435	175.734	173.402	124.28	120.392	159.21	150.568	113.181	123.906	86.0808	90.8818	98.5915	72.9106	68.0376	85.9163	87.397	88.1321	HMDB0031396	M+FA-H	C35H64O3	40.8	-4.62117	Reticulatamone
15.05_578.4900n	601.48	15.0494	pos	1.02965	0.00367244	0.795992	337.203	268.411	393.877	354.104	291.574	320.329	321.222	370.465	297.721	348.329	202.215	294.069	301.335	279.898	234.977	259.167	336.553	239.071	HMDB0007074	M+NH4, M+Na, M+H	C36H66O5	36.2	-1.69291	DG(15:0/18:2(9Z,12Z)/0:0)
15.19_880.7513n	903.74	15.1942	pos	2.7396	0.00354904	1.20658	2373.73	2864.09	2040.21	2001.71	2574.04	2210.01	2153.85	2331.35	3117.06	2561.64	2682.79	2994.93	2947.78	2818.48	2718.43	3005.42	3023.26	2721.65	HMDB0044932	M+NH4, M+Na	C57H100O6	37.2	-0.790076	TG(18:0/18:1(11Z)/18:4(6Z,9Z,12Z,15Z))
15.34_472.3910n	473.398	15.3393	pos	1.00932	0.000996269	1.18529	331.455	392.872	310.844	303.124	364.775	319.074	294.331	300.672	408.287	350.536	393.768	394.799	398.365	381.487	368.388	397.436	413.78	394.952	HMDB0034227	M+H, M+NH4, M+K, M+Na	C31H52O3	38.5	-1.31965	alpha-Tocopherol acetate
15.45_882.7659n	905.755	15.45	pos	4.47531	0.0254577	1.14724	10733.1	12313.4	9304.89	8420.61	11585.4	9666.84	10498.3	10701.6	13836.4	11850.4	12161.1	12798.8	11648.7	12574.9	11527.5	13208.9	12284.5	12303.1	HMDB0010456	M+Na, M+K, M+NH4	C57H102O6	39.7	-1.99326	TG(18:1(9Z)/18:0/18:3(9Z,12Z,15Z))
15.48_590.4898n	613.479	15.4807	pos	7.43989	0.00110253	0.628627	8878.75	5581.42	7435.31	6812.67	7453.5	8974.41	13458.8	8882.22	8604.78	9408.3	4322.85	5247.85	6643.71	5937.06	6070.31	4410.34	5077.83	6941.43	HMDB0007132	M+Na, M+K, M+NH4, M+H	C37H66O5	41.1	-2.10551	DG(16:1(9Z)/18:2(9Z,12Z)/0:0)
15.89_618.5211n	641.51	15.8857	pos	1.45645	0.027155	0.759774	735.835	559.068	746.86	878.044	684.866	454.819	810.553	1014.82	776.303	520.416	529.872	624.483	486.487	623.15	491.926	713.946	453.718	548.963	HMDB0007190	M+Na, M+K, M+NH4	C39H70O5	39.5	-2.02712	DG(18:1(11Z)/18:2(9Z,12Z)/0:0)
16.20_612.1659m/z	612.166	16.1966	pos	1.38916	0.000919289	1.25071	463.037	579.124	485.523	456.253	505.778	424.126	398.849	430.751	540.951	462.063	523.649	611.09	595.11	669.572	546.627	522.037	657.007	507.896	HMDB0038002	M+H	C27H31O16+	35.7	-4.2382	Delphinidin 3-rhamnoside 5-glucoside
16.43_870.5644n	871.572	16.4264	pos	4.60201	0.0227661	3.15961	756.983	2391.77	1690.55	62.8977	135.592	1963.58	144.309	54.745	148.805	1855.39	1295.67	4886.22	1880.35	3205.21	172.661	1468.7	4130.33	2095.05	LMGP06030073	M+H, M+Na, M+K	C47H83O12P	39.1	2.47662	PI(P-20:0/18:4(6Z,9Z,12Z,15Z))
19.19_130.9658m/z	130.966	19.1867	pos	1.30899	3.07056e-05	1.48272	180.777	268.041	163.647	142.241	168.184	174.021	202.392	188.157	223.843	183.731	218.072	248.513	234.441	274.758	288.002	291.322	316.295	272.927	HMDB0034232	M+K	C3H5ClO	34.5	-2.48215	(Chloromethyl)oxirane
2.01_357.1184m/z	357.118	2.01008	neg	2.88022	6.15198e-09	2.1605	325.821	703.936	431.112	298.36	267.696	325.138	398.246	295.709	274.019	316.287	706.982	726.978	769.838	619.584	597.361	718.419	766.375	725.951	HMDB0033301	M-H2O-H	C16H24O10	46.5	-1.85049	(1x,2x)-Guaiacylglycerol 2-glucoside
2.01_358.1263n	376.16	2.00923	pos	2.56357	5.11593e-10	2.43944	205.388	501.034	247.366	185.67	180.453	208.905	252.478	183.607	179.919	204.709	539.069	548.55	532.39	413.788	478.062	540.954	469.41	486.048	HMDB0029651	M+NH4, M+K, M+Na, M+H	C16H22O9	40.4	-0.2056	Phlorisobutyrophenone 2-glucoside
2.01_404.1915m/z	404.192	2.00923	pos	1.92934	4.40403e-09	2.34171	127.054	297.523	152.184	113.74	121.855	128.555	147.826	113.622	116.976	121.672	314.77	350.918	332.471	271.829	299.135	296.981	266.092	247.987	HMDB0039570	M+NH4	C18H26O9	39.7	0.0268949	Methylsyringin
2.04_173.1413n	174.148	2.0415	pos	1.83193	0.000281896	10.7561	19.0106	204.479	33.7636	17.9525	9.79764	24.2081	13.5159	18.4885	8.24834	26.1098	96.6355	344.008	137.235	263.264	161.522	108.117	376.74	148.309	LMFA01100010	M+H-H2O, M+H	C9H19NO2	39.9	-1.8185	9-amino-nonanoic acid
2.06_340.0808n	679.151	2.06425	neg	1.07121	0.00388005	3.87053	25.994	100.611	122.729	2.32414	13.2604	20.8109	9.90273	2.32005	14.9735	21.6307	83.4958	108.5	115.278	173.938	9.22682	83.1475	119.154	112.145	HMDB0030820	M-H, 2M-H	C15H16O9	38.8	4.05096	Aesculin
2.12_741.1776m/z	741.178	2.11808	neg	1.0932	0.00027397	2.42524	46.3103	112.314	76.3976	30.6673	42.8834	54.1043	30.2354	33.2435	51.0974	51.8536	97.2989	162.198	96.3142	124.983	64.6807	88.7327	164.313	99.9888	HMDB0039898	M+FA-H	C33H32N2O15	37.7	-1.22904	Gomphrenin II
2.17_293.1240m/z	293.124	2.17242	neg	1.25764	0.000137642	1.79898	107.577	193.528	62.2773	59.3594	158.575	106.846	132.12	63.3513	164.876	113.209	191.403	212.384	183.743	198.513	160.022	191.211	223.178	187.772	HMDB0005012	M-H2O-H	C17H20N4S	36.9	2.98672	Olanzapine
2.25_408.1785m/z	408.179	2.2523	pos	3.0023	4.67173e-06	4.46972	129.936	580.778	57.2306	106.228	195.613	112.094	133.965	111.772	200.732	121.853	584.701	486.522	582.166	439.782	982.072	552.301	466.103	552.576	LMSP01080048	M+K	C19H31NO6	38.6	0.680439	Pramanicin
2.26_338.1001n	339.107	2.2626	pos	1.59431	0.000126924	1.81615	168.154	305.394	153.387	93.9952	246.62	207.547	117.092	90.9397	234.268	201.384	358.517	334.438	270.345	275.179	273.738	347.246	324.486	259.202	HMDB0029681	M+H, M+Na	C16H18O8	40.1	-0.10971	3-O-p-Coumaroylquinic acid
2.27_338.0997n	337.092	2.27023	neg	2.77738	0.000601601	1.67069	663.021	1107.7	634.233	356.118	932.664	761.529	476.436	378.634	970.874	793.679	1253.53	1213.85	1018.46	971.905	893.485	1264.05	1258.35	987.99	HMDB0029681	M-H, 2M-H	C16H18O8	48.3	-1.41098	3-O-p-Coumaroylquinic acid
2.45_367.1028m/z	367.103	2.45423	neg	1.32947	0.046669	2.11433	131.213	277.429	125.612	117.124	145.581	158.826	58.7762	118.15	157.049	168.589	567.267	148.667	200.334	94.762	298.393	560.841	151.963	197.202	HMDB0030669	M-H	C17H20O9	43.6	-1.88901	3-O-Feruloylquinic acid
2.50_369.1179m/z	369.118	2.4974	neg	1.26507	8.98359e-05	2.39137	60.4264	144.502	90.3757	33.019	54.2463	85.5519	40.033	34.2626	56.2411	89.6817	164.949	184.478	135.366	119.942	77.8781	159.413	184.318	129.669	HMDB0041115	M-H	C17H22O9	38.3	-3.30324	Perilloside E
2.81_469.1748m/z	469.175	2.80748	pos	1.2613	6.12741e-07	0.488246	149.95	73.2123	118.988	146.557	182.783	149.662	142.859	139.285	164.456	155.007	91.9238	84.7281	53.4591	73.6425	54.0121	88.502	86.2397	53.1912	HMDB0060299	M+NH4	C20H25N3O7S	39.6	-0.816442	(1R)-Glutathionyl-(2R)-hydroxy-1,2-dihydronaphthalene
2.82_512.2258m/z	512.226	2.82172	neg	1.23311	3.91634e-05	3.11559	36.8334	114.758	20.8295	19.2988	45.1708	26.7103	86.4115	20.8734	48.4123	26.9607	155.798	85.6765	121.987	81.4582	111.638	153.861	85.887	121.756	LMGP03050032	M+FA-H	C20H38NO9P	48.5	-1.77224	PS(14:1(9Z)/0:0)
2.85_610.2703m/z	610.27	2.84903	pos	1.22451	1.95471e-05	1.81171	94.8942	171.921	70.212	72.6918	131.508	94.3475	99.4035	74.3563	125.549	91.0857	172.384	216.637	171.833	175.525	132.639	158.407	193.777	154.165	HMDB0028980	2M+NH4	C14H20N2O3S	38	-4.08166	Methionyl-Phenylalanine
2.87_430.3314m/z	430.331	2.86938	pos	1.19531	0.0025481	0.438263	151.17	66.2523	87.4446	83.6352	243.926	200.922	132.278	94.8555	208.273	158.029	41.9871	64.9546	103.62	68.4244	54.4183	42.4548	59.8357	94.3231	HMDB0039022	M+NH4	C27H40O3	45.8	-0.403879	Unknown 370
2.87_884.4999m/z	884.5	2.86938	pos	6.82188	0.00388145	0.51055	5804.52	2963.5	3340.69	3643.98	8918.08	6957	5239.12	4002.65	8384.52	5950.12	1961.93	2973.31	4501	2971.08	2593.7	1911.54	2720.69	4074.74	HMDB0034356	M+H	C45H73NO16	45.7	-0.314363	alpha-Solamarine
2.91_611.1966m/z	611.197	2.90855	neg	1.11519	0.00775404	2.16856	73.018	158.344	45.7152	42.0131	92.8246	82.5885	98.0319	42.1212	93.8773	86.9727	103.215	263.886	137.12	204.587	78.9252	94.7998	257.276	126.94	HMDB0030542	M-H	C28H36O15	38.2	-2.48158	Neohesperidin dihydrochalcone
2.94_639.2496m/z	639.25	2.94087	neg	2.52382	4.02841e-08	0.481266	567.622	273.177	513.59	577.788	536.52	605.645	558.204	583.866	545.494	619.867	313.552	203.181	355.083	231.003	220.156	306.738	192.933	362.771	HMDB0014610	2M-H	C15H17FN4O3	36.6	-0.124123	Enoxacin
3.08_968.4858m/z	968.486	3.0812	neg	1.14693	1.26222e-05	0.453893	119.193	54.1009	91.0365	99.7574	156.049	120.422	107.561	95.3405	158.957	124.422	46.2322	49.4233	53.0599	76.2421	50.4915	45.7664	55.1242	56.4679	HMDB0014819	M+FA-H	C47H73NO17	42.4	-0.252633	Amphotericin B
3.12_349.2116m/z	349.212	3.1186	pos	1.00564	0.0113363	3.13517	33.6498	105.498	69.0302	37.0099	11.6189	31.776	38.275	36.0139	12.0374	33.4371	42.2376	208.366	99.2803	134.608	22.1312	48.9645	184.192	104.202	HMDB0039766	M+NH4	C19H25NO4	40.4	-1.66016	Pandamarilactone 31
3.12_464.2256n	482.259	3.1186	pos	1.64756	8.6691e-08	4.58527	35.0645	160.78	28.8271	22.7095	38.4821	36.0686	62.1915	19.5732	36.5091	36.1549	185.277	197.427	158.433	159.334	93.3151	163.423	187.144	141.889	HMDB0031367	M+H-H2O, M+H, M+NH4	C21H36O11	48.2	-0.358554	Linalool oxide D 3-[apiosyl-(1->6)-glucoside]
3.19_495.2073m/z	495.207	3.18937	neg	2.11643	6.64165e-09	0.04782	216.695	10.3624	186.298	288.655	176.264	196.051	212.842	291.708	178.65	203.092	8.79492	5.24559	21.1911	5.98216	9.94932	9.7367	4.13843	17.8607	LMFA13010051	M-H2O-H	C21H38O14	41.5	-1.95795	2-O-(beta-D-galactopyranosyl-(1->6)-beta-D-galactopyranosyl) 2S,3R-dihydroxynonanoic acid
3.34_477.1968m/z	477.197	3.33885	neg	2.31313	2.2009e-06	0.690099	839.88	579.6	777.336	856.364	786.089	901.012	831.457	890.649	794.965	881.166	620.174	519.713	673.244	540.701	448.844	615.693	533.406	685.029	HMDB0031918	M-H	C21H34O12	39.7	-1.94393	Suspensolide F
3.35_464.2245n	463.217	3.34935	neg	1.65198	3.10789e-08	3.03682	61.1972	185.845	55.0309	41.2152	65.2619	66.9371	91.3987	37.8616	64.1091	67.763	219.494	179.729	170.854	146.665	183.281	230.597	189.065	167.073	HMDB0031367	M-H, M+FA-H	C21H36O11	42.7	-2.7135	Linalool oxide D 3-[apiosyl-(1->6)-glucoside]
3.35_541.2493m/z	541.249	3.34935	neg	1.06572	4.57391e-05	3.37485	24.5048	82.7001	27.0365	9.91491	18.9807	36.1872	37.1884	11.1343	20.5728	35.0238	123.241	58.8423	82.4204	61.0439	68.9888	120.529	61.0232	85.5125	LMFA13010050	M-H	C23H42O14	40.8	-1.67263	2-O-(beta-D-galactopyranosyl-(1->6)-beta-D-galactopyranosyl) 2S,3R-dihydroxyundecanoic acid
3.53_173.0808m/z	173.081	3.5346	pos	1.0945	1.04014e-05	1.66211	89.4354	148.651	90.3233	78.4206	91.2729	76.555	72.0267	98.2474	116.844	91.7927	136.061	152.819	126.847	137.376	143.858	175.545	183.41	133.293	HMDB0061681	M+H-H2O	C8H14O5	39.9	-0.318984	6-(2-Hydroxyethoxy)-6-oxohexanoic acid
3.54_132.0786n	131.072	3.54302	neg	1.11304	0.00949227	1.7228	116.846	201.301	70.9742	62.183	160.443	115.479	181.199	63.0024	161.116	120.368	190.877	290.093	146.855	231.571	130.823	192.72	288.094	139.378	HMDB0000317	M-H2O-H, M-H	C6H12O3	43.2	-0.23128	2-Hydroxy-3-methylpentanoic acid
3.60_507.2071m/z	507.207	3.59618	neg	1.04297	1.5101e-05	2.24873	43.7907	98.4733	36.9456	37.3768	38.9951	52.4844	57.0888	36.8037	39.2326	51.3984	92.909	132.117	100.896	85.3173	58.8454	93.512	122.584	101.606	HMDB0038117	M-H	C22H36O13	46.2	-2.41332	6-O-Oleuropeoylsucrose
3.71_868.5053m/z	868.505	3.71127	pos	1.14445	0.00190589	0.485697	148.667	72.2071	125.383	103.951	212.164	145.454	185.466	100.227	194.801	121.89	39.7368	62.3893	138.253	63.4272	63.7516	32.2183	60.8189	117.062	HMDB0034202	M+H	C45H73NO15	38.4	-0.0385034	alpha-Solanine
3.87_243.1243m/z	243.124	3.87383	neg	2.38486	9.3799e-12	0.225326	328.259	73.9654	306.176	352.458	305.409	304.965	374.817	362.387	322.995	296.864	73.4943	51.9301	95.8686	63.2468	75.6426	78.2231	51.4305	101.887	HMDB0031897	M-H2O-H	C12H22O6	45.5	1.84526	Phaseolic acid
3.91_271.1189m/z	271.119	3.90582	neg	2.19834	9.95859e-05	0.265283	348.784	92.5264	571.73	267.212	235.872	444.039	308.802	274.106	236.765	451.749	60.0658	59.4742	169.699	108.982	52.7736	57.8714	56.5267	174.818	HMDB0040705	M+FA-H	C12H18O4	45.2	0.698646	Allixin
4.04_173.1188m/z	173.119	4.04482	neg	1.80192	0.000282649	15.6029	12.347	192.649	19.1815	9.90612	5.88132	19.3943	10.6874	8.58602	6.45548	18.6842	86.1468	339.728	149.59	249.696	131.203	88.9299	348.076	147.822	HMDB0034040	M-H	C9H18O3	39	2.48741	2,4,6-Triethyl-1,3,5-trioxane
4.14_315.1448m/z	315.145	4.14132	neg	1.31655	0.000830616	0.485231	198.127	96.1375	111.652	212.554	215.994	150.256	298.365	224.561	218.431	153.205	122.567	51.0486	127.992	59.3795	105.571	118.571	51.5665	132.405	HMDB0033643	M-H	C15H24O7	44.3	-0.417053	10-Hydroxy-8-nor-2-fenchanone glucoside
4.35_946.4420m/z	946.442	4.34572	pos	1.44673	6.10215e-05	0.57599	256.915	147.98	269.414	201.686	328.558	246.796	271.742	191.736	310.363	235.023	151.012	184.593	156.99	140.578	93.6156	143.75	161.032	152.273	HMDB0010333	2M+NH4	C24H32O9	37.4	-1.17919	Estriol-17-glucuronide
4.39_397.1859m/z	397.186	4.38813	neg	1.3373	0.00404641	0.75009	468.63	351.514	398.798	417.264	548.859	389.706	579.923	438.02	583.572	392.897	319.004	384.54	297.258	344.322	407.165	333.325	407.472	319.029	HMDB0036340	M-H2O-H	C20H32O9	41.7	-2.10928	Ethyl 7-epi-12-hydroxyjasmonate glucoside
4.55_981.6546m/z	981.655	4.55063	pos	1.8244	6.94632e-05	0.693358	564.312	391.27	461.155	611.357	644.926	491.294	597.139	614.53	614.571	479.523	423.887	376.47	446.806	331.504	445.229	370.121	324.83	411.314	HMDB0061577	M+NH4	C53H90NO12P-2	31.7	0.703532	PS(DiMe(13,5)/MonoMe(13,5))
4.69_309.1180m/z	309.118	4.69383	pos	1.42747	0.04593	0.710844	561.608	399.215	498.029	341.624	749.748	693.225	571.063	317.277	714.152	607.743	247.896	438.433	532.586	488.357	313.235	198.116	443.448	531.653	HMDB0006590	M+H-H2O	C12H22O10	44.6	0.0872607	2-O-a-L-Fucopyranosyl-galactose
4.69_414.3361m/z	414.336	4.69383	pos	5.41186	0.0294017	0.674191	6734.7	4540.47	5591.54	3957.15	9091.84	7717	7266.11	3886.87	8834.96	7532.12	2503.7	5141.89	6268.41	5620.43	3492.49	2341.73	4977.35	5977.77	HMDB0038504	M+NH4	C27H40O2	45.5	-1.43979	alpha-Micropteroxanthin B
4.88_526.2775m/z	526.277	4.87728	neg	1.14888	1.2416e-06	0.365979	100.48	36.7736	138.848	113.342	84.6737	89.4813	81.409	117.75	83.5941	94.7407	27.0158	38.9151	34.8557	46.6457	45.1234	22.893	35.7103	43.0295	LMGP03070003	M+FA-H	C22H44NO8P	38.9	-2.41903	PS(P-16:0/0:0)
4.96_241.1085m/z	241.108	4.96377	neg	2.03244	6.62569e-05	0.691705	710.184	491.238	622.144	726.6	637.927	660.584	879.58	721.876	701.554	731.209	473.184	434.12	595.75	472.935	392.45	498.341	451.397	611.726	HMDB0036226	M+FA-H	C11H16O3	46.4	1.68908	2,6-Dimethoxy-4-propylphenol
4.99_293.1228m/z	293.123	4.99478	pos	1.34661	0.0259915	0.530953	284.669	151.146	190.464	306.988	600.639	300.745	166.06	144.474	316.824	251.157	180.503	117.847	232.258	130.103	170.792	158.442	71.7229	147.499	HMDB0000422	2M+H	C6H10O4	43.2	-0.862494	2-Methylglutaric acid
4.99_563.2125m/z	563.213	4.98527	neg	1.10678	0.0107621	1.94903	86.7402	169.059	91.087	73.1217	74.6613	122.816	69.8542	61.2061	89.8328	111.342	281.603	145.605	125.509	111.312	106.96	298.301	151.344	131.838	HMDB0038922	M-H2O-H	C28H38O13	52.5	-1.49081	(7'R)-(+)-Lyoniresinol 9'-glucoside
4.99_722.4464m/z	722.446	4.99478	pos	7.1621	0.000182141	0.554861	6017.43	3338.84	6198.06	4599.9	7492.64	5956.52	6049.11	4600.45	7200.91	6041.84	2132.89	3352.95	4992.01	3573.61	3063.12	2081.84	2765.85	4748.42	HMDB0029371	M+H	C39H63NO11	39.8	-1.30416	gamma2-Solamarine
5.00_867.4980n	912.497	4.9956	neg	12.2665	0.000604205	0.550895	18397.5	10135.1	19114.8	13229.2	22468.8	18228.7	18389.5	13359.3	22917.9	19471.9	6532.23	8503	16338.8	9660.75	8407.28	6908.44	8562.46	16167.7	HMDB0034357	M-H, M+FA-H	C45H73NO15	43.6	0.0334206	beta-Solamarine
5.25_378.1161n	379.123	5.25443	pos	1.05421	1.19506e-06	0.557996	119.537	66.7011	115.989	100.6	136.865	113.096	124.413	123.306	134.947	107.077	68.851	63.2881	85.5414	84.1378	44.9737	60.2714	59.3744	67.1708	HMDB0014502	M+H-H2O, M+H	C17H16F6N2O	37.9	-1.62364	Mefloquine
5.41_449.1441m/z	449.144	5.40942	neg	2.0308	0.0452463	1.4704	772.967	1136.57	490.664	697.294	786.267	563.998	1573.45	708.641	821.356	542.062	1021.99	753.566	1400.59	1046.98	1630.9	1036.32	778.799	1423.43	HMDB0034117	M+FA-H	C21H24O8	39.2	-3.02387	(E)-4'-Methylresveratrol 3-glucoside
5.47_569.2716m/z	569.272	5.47275	neg	4.72144	0.000472887	0.778442	5583.37	4346.33	4251.08	5193.03	6421.53	5785.3	5687.95	5150.88	6525.29	5651.91	4190.99	4341.14	4652.8	4441.99	3892.35	4294.68	4323.9	4632.79	LMGP06050009	M-H	C25H47O12P	38.6	-2.84515	PI(16:1(9Z)/0:0)
5.47_577.3729m/z	577.373	5.46958	pos	2.96061	0.0190644	0.799236	3174.49	2537.17	2320.29	2652.3	4192.34	3425.68	3205.03	2501.99	3861.68	3236.61	2514.33	2607.59	2660.72	2763.35	2170.03	2535.48	2481.1	2564.75	HMDB0029310	M+H	C33H52O8	41.7	-1.03292	Collettiside I
5.47_756.4287n	739.425	5.46958	pos	4.63967	0.00370148	0.782033	6156.8	4814.82	4598.88	5538.16	7944.53	6409.16	6115.15	5292.65	7183.61	6172.27	4886.03	4803.07	4992.15	5060.38	4262.74	4894.86	4633.88	4985.48	HMDB0036244	M+H-H2O, M+Na	C39H64O14	44.7	-1.21097	Schidigerasaponin F2
5.47_902.4872n	885.484	5.46958	pos	3.21792	0.0145953	0.830088	4335.43	3598.78	3233.92	4019.88	5547.26	4585.2	4170.27	3763.03	5029.49	4334.37	3723.18	3678.37	3566.81	3661.79	3249.2	3858.59	3457.56	3594.78	HMDB0034063	M+H-H2O, M+Na	C45H74O18	41.8	-0.355362	Asparasaponin II
5.50_883.3821m/z	883.382	5.50408	neg	1.23071	0.020352	0.640658	317.124	203.168	167.367	338.08	428.188	275.622	260.671	353.02	442.735	271.31	301.167	112.771	242.223	111.43	201.454	309.753	117.788	228.761	LMGP04010030	2M-H	C18H35O10P	38	-4.69681	PG(6:0/6:0)
5.64_255.1238m/z	255.124	5.6429	neg	1.43953	1.88825e-14	0.1391	106.12	14.7612	96.7287	110.798	105.578	101.593	104.206	116.173	107.026	106.855	13.0433	7.805	20.8886	15.9335	11.5581	16.1815	8.64152	24.0382	HMDB0037735	M+FA-H	C12H18O3	47.5	-0.210894	Isoamyl 2-furonpropionate
5.66_567.2740m/z	567.274	5.66407	neg	1.5308	0.0301102	1.34895	534.628	721.187	421.358	345.256	619.617	711.088	502.078	336.817	625.622	715.185	747.91	869.891	619.379	782.737	425.887	772.538	905.74	645.414	HMDB0038995	2M-H	C18H20O3	39.1	-2.16264	(S)-17-Hydroxy-9,11,13,15-octadecatetraynoic acid
5.66_589.2690m/z	589.269	5.66407	neg	2.04837	0.0246559	1.39458	823.218	1148.04	649.36	500.178	960.066	1133.95	747.668	512.628	966.306	1115.58	1176.19	1437.29	956.986	1258.27	681.565	1214.68	1460.32	999.055	HMDB0030172	M-H2O-H	C37H40N2O6	36	-2.948	Oxyacanthine
5.82_363.1776m/z	363.178	5.81545	pos	1.16068	0.000377383	0.494454	147.136	72.7522	188.679	125.677	123.223	201.675	131.367	112.167	103.821	190.483	56.8689	78.0703	111.498	56.3272	57.1605	53.2501	69.5343	99.3086	HMDB0060080	M+H	C16H22N6O4	39.1	0.177565	Thyrotropin releasing hormone
5.86_540.2574m/z	540.257	5.85757	neg	1.60552	2.31445e-07	0.29033	173.11	50.259	221.862	169.582	120.977	188.784	195.712	170.115	120.108	197.738	38.5414	47.5958	55.8464	57.2482	56.7958	36.212	54.024	55.8081	LMGP03050010	M+FA-H	C22H42NO9P	45.1	-1.08018	PS(16:1(9Z)/0:0)
5.95_364.0452m/z	364.045	5.95472	neg	1.00767	0.000182676	4.27209	17.343	74.0908	25.9422	8.31588	10.273	22.0837	29.8306	8.34369	11.4046	22.5502	35.6954	85.7573	79.4598	129.732	80.4123	31.8722	70.9832	78.8138	HMDB0015206	M-H	C10H13FN5O7P	38.5	-3.11614	Fludarabine
5.96_152.0831n	153.09	5.95638	pos	1.02792	3.12703e-05	4.17162	17.4274	72.7004	21.3448	8.16571	11.535	18.2742	26.1767	11.9554	15.967	26.0001	35.0892	69.7208	69.949	116.716	79.947	44.9895	85.0758	80.1153	HMDB0041326	M+H-H2O, M+H	C9H12O2	41.3	-3.87857	(Dimethoxymethyl)benzene
5.97_620.3205m/z	620.32	5.9678	pos	1.03672	5.10422e-06	85.2268	0.615363	52.4454	9.91e-07	0	0.192666	1.45234	0.493971	0	1.49878	1.28515	81.5822	58.8175	29.5759	34.2088	59.0293	76.4975	51.6891	28.1628	HMDB0029091	2M+NH4	C16H19N3O3	39.9	2.23936	Tryptophyl-Proline
6.13_481.2193m/z	481.219	6.12755	neg	1.09921	3.59888e-05	0.520693	130.697	68.053	166.944	126.519	96.3366	159.19	127.681	115.719	100.24	152.945	57.5533	78.2548	77.7083	73.4259	48.402	51.7039	74.8831	82.4927	HMDB0014432	M-H2O-H	C26H35F3O6	45.1	-2.8149	Travoprost
6.23_484.2303n	502.264	6.22597	pos	1.40999	0.0426006	2.72196	105.054	285.953	6.81693	12.2091	225.493	194.155	13.4588	12.15	198.83	177.32	5.05614	552.62	298.779	430.333	223.04	4.9745	492.533	280.288	HMDB0038238	M+NH4, M+Na, M+H-H2O	C24H36O10	41	-1.10269	Plantaricin BN
6.24_725.2988m/z	725.299	6.23522	neg	1.37761	6.76658e-06	0.212027	118.519	25.1292	69.569	148.321	151.825	96.447	76.3582	154.001	152.987	98.6448	30.7181	16.2912	33.5771	14.8946	24.9658	36.3299	12.5591	31.6979	HMDB0040155	M-H	C42H46O11	36.5	2.81607	Paradisin C
6.31_945.4700m/z	945.47	6.31087	neg	1.17516	2.3773e-05	0.258422	95.8286	24.7642	53.7282	110.154	122.261	60.8427	101.679	112.374	136.726	68.8644	41.3107	19.3737	18.1425	20.2678	27.9036	40.155	14.7578	16.2028	HMDB0033799	M+FA-H	C45H72O18	48.6	-0.0929516	26-Desglucoavenacoside A
6.41_327.2170m/z	327.217	6.4072	neg	2.36838	0.00925123	0.853604	2667.63	2277.1	3015.6	3059.24	2349.3	2673.56	2146.51	2982.5	2385.82	2728.54	2125.69	2400.1	2326.26	2372.95	2150.87	2128	2422.83	2290.12	LMFA01050146	M+FA-H	C17H30O3	45.6	-2.41742	12S-hydroxy-16-heptadecynoic acid
6.44_598.2789m/z	598.279	6.43953	neg	1.93503	1.15181e-09	235.499	0.716482	168.731	0.777251	0.901669	0.70902	0.753266	0.279076	0	0.891856	1.41972	168.674	212.358	136.552	145.54	139.185	185.321	219.967	142.248	HMDB0033599	M+FA-H	C30H39N3O7	39.5	3.45704	Vignatic acid A
6.59_687.3215m/z	687.322	6.59035	neg	3.41106	6.91691e-08	3.86235	187.574	724.477	135.474	171.302	230.376	171.879	209.501	169.694	242.762	169.606	915.373	712.467	713.87	515.772	586.092	932.873	735.212	684.153	HMDB0036707	M+FA-H	C32H50O13	38.4	-2.80882	Steviobioside
6.69_507.1870m/z	507.187	6.68752	neg	1.64188	0.00992565	1.44816	428.013	619.832	549.291	269.013	415.745	528.058	470.067	263.91	416.694	511.326	501.493	673.323	615.707	906.407	433.214	533.606	687.579	607.326	HMDB0035039	M-H2O-H	C25H34O12	39.9	-0.264902	Phaseolus e
6.72_376.3055m/z	376.305	6.72312	pos	2.78705	0.00083678	0.387035	750.931	290.637	528.765	1246.58	579.251	753.588	465.771	1157.57	606.948	668.971	440.718	253.326	244.485	242.426	374.493	384.572	205.757	179.317	HMDB0005076	M+NH4	C20H38O5	39.5	-0.712507	13,14-Dihydro PGF-1a
6.73_387.1914m/z	387.191	6.73018	neg	1.15885	1.27733e-05	0.560685	155.954	87.4409	139.775	189.299	139.843	170.082	117.106	195.463	153.796	142.264	84.1794	83.7177	65.2237	92.0653	91.3568	101.618	101.707	79.6592	HMDB0014800	M-H	C21H28N2O5	36.8	-2.89491	Trimethobenzamide
6.73_418.1205m/z	418.12	6.73018	neg	1.15871	4.06962e-06	0.489203	131.158	64.1628	133.328	162.523	119.709	116.218	100.9	164.198	127.099	125.288	70.6336	54.8682	50.8865	62.1006	84.6253	80.5419	64.2907	45.3557	HMDB0031791	M-H	C25H22ClNO3	34.1	-2.50425	Fenvalerate
6.73_749.4430m/z	749.443	6.73018	neg	1.10407	0.00067177	0.177484	86.5959	15.3694	68.25	140.607	53.2848	80.5744	40.2141	169.465	55.7953	84.5772	17.1659	15.4095	9.12558	8.94272	34.3101	24.088	9.61099	4.30219	LMGP10010189	M+FA-H	C40H65O8P	37.9	4.36215	PA(15:1(9Z)/22:6(4Z,7Z,10Z,13Z,16Z,19Z))
6.92_309.2058m/z	309.206	6.92255	pos	2.27132	3.93921e-07	0.743018	954.066	708.888	1019.16	948.894	886.039	1001.61	1030.11	913.026	862.046	971.656	663.435	762.457	767.271	672.726	694.378	645.703	721.598	743.538	HMDB0029852	M+H	C18H28O4	44.2	-0.635514	Methylgingerol
6.96_195.1394m/z	195.139	6.96317	neg	1.112	2.40247e-09	0.365456	88.1906	32.2298	86.7712	100.196	80.177	85.6832	79.1486	101.368	84.0246	88.1563	29.9994	23.316	42.9513	37.717	26.6087	27.5822	24.7952	44.8685	HMDB0030944	M+FA-H	C11H18	39	2.61177	Cystophorene
6.96_239.1290m/z	239.129	6.96317	neg	1.72932	8.8742e-09	0.375765	218.257	82.0134	216.641	244.524	195.361	215.076	191.77	255.613	206.597	220.472	75.1221	58.0462	111.963	101.326	69.207	71.606	56.8578	111.979	HMDB0034450	M+FA-H	C12H18O2	45.8	0.852853	Neocnidilide
7.03_541.2641m/z	541.264	7.02817	neg	1.31096	0.0048506	0.15833	130.021	20.5862	22.0171	112.352	266.767	86.4508	89.5488	105.726	276.683	80.6247	29.1931	6.14506	29.1537	3.24527	34.0658	31.445	2.91578	28.526	HMDB0010320	M-H	C27H42O11	39.5	-2.53205	Cortolone-3-glucuronide
7.07_341.1965m/z	341.196	7.07133	neg	1.2586	3.19622e-06	0.571071	181.6	103.706	222.582	161.45	150.756	192.91	202.356	163.196	158.579	200.968	93.9964	110.236	124.024	97.0814	88.0814	88.4971	109.523	118.211	HMDB0035075	M+FA-H	C17H28O4	39.9	-1.66697	Tanacetol B
7.15_466.2323n	467.24	7.14842	pos	1.03514	4.0577e-07	0.513014	106.306	54.5367	98.4359	120.898	89.9019	104.327	121.628	122.358	84.2832	108.618	62.831	51.0065	58.1973	39.6665	57.8919	59.5286	50.0637	57.1079	HMDB0001054	M+H, M+Na	C21H39O9P	38.6	-1.89463	Dolichyl b-D-glucosyl phosphate
7.16_465.2226m/z	465.223	7.15717	neg	2.1243	2.03626e-07	0.493573	425.375	209.954	391.164	492.431	361.592	404.963	455.621	513.663	361.993	421.578	236.865	184.099	224.335	152.667	248.426	221.246	199.414	212.581	HMDB0015303	M-H2O-H	C18H36N4O11	38.7	4.97478	Kanamycin
7.22_600.2947m/z	600.295	7.22183	neg	4.8182	1.01567e-07	7.51508	163.514	1228.82	140.368	133.442	142.99	225.128	152.061	136.724	143.179	234.217	1496.04	1329.2	789.088	1131.92	1339.86	1578.15	1375.73	790.551	HMDB0033241	M-H2O-H	C29H45N7O6S	39.7	-4.36356	Glycylalanylprolylmethionylphenylalanylvalinamide
7.22_655.2213m/z	655.221	7.22293	pos	1.05605	1.32308e-06	12.2081	4.70282	57.4126	2.04728	2.09268	4.39424	7.32075	4.8359	4.41711	2.95979	9.55481	81.6154	68.9757	31.2201	55.3516	62.71	71.4333	57.6875	30.3072	HMDB0032013	2M+Na	C14H20O8	38.8	0.772771	Vanilloloside
7.30_309.2059m/z	309.206	7.29717	pos	1.92739	1.37572e-06	0.7444	708.003	527.038	778.241	729.195	636.906	743.195	741.68	696.287	605.123	733.398	533.812	565.505	557.004	497.651	525.926	493.101	520.482	522.82	HMDB0035135	2M+H	C9H14O2	41.6	-0.500645	(E)-2,6-Dimethyl-2,5-heptadienoic acid
7.30_343.2118m/z	343.212	7.29748	neg	2.65391	1.88313e-08	0.674832	1009.17	681.021	1003.55	1018.59	915.645	1022.65	1123.04	1026.45	927.532	1035.93	678.044	682.18	739.449	569.404	680.357	691.031	702.233	705.474	LMFA01170053	M+FA-H	C17H30O4	45.6	-2.65218	8E-Heptadecenedioic acid
7.30_344.2198n	367.209	7.29717	pos	3.64929	6.92735e-07	0.694722	2121.22	1473.66	2175.87	2230.85	1879.85	2259.39	2314.35	2092.45	1808.9	2208.1	1642	1487.57	1520.01	1249.29	1531.38	1502.96	1398.21	1457.84	HMDB0037146	M+H-H2O, M+NH4, M+Na, M+H, 2M+Na	C18H32O6	39.7	-0.217311	5(6)-Pentyl-1,4-dioxan-2-one
7.31_291.1952m/z	291.195	7.3077	pos	2.4646	3.66568e-05	0.777378	1411.83	1097.53	1607.25	1415.59	1241.2	1503.28	1408.51	1407.38	1211.19	1500.28	1053.23	1164.06	1187.64	1135.76	1038.53	980.924	1102.56	1117.53	HMDB0061861	M+H	C18H26O3	41.2	-0.849894	Octyl 4-methoxycinnamic acid
7.36_508.1939n	491.191	7.36123	pos	1.5152	0.0194096	2.13332	157.323	335.619	259.5	98.2928	97.9817	197.572	223.817	91.5123	95.2431	194.663	133.206	501.642	367.336	610.145	181.938	123.085	428.803	338.801	HMDB0038710	M+H-H2O, M+H	C25H32O11	44.1	-1.02371	(7'R,8'R)-4,7'-Epoxy-3'-methoxy-4',5,9,9'-lignanetetrol 9'-glucoside
7.39_223.1344m/z	223.134	7.39398	neg	1.15786	9.88355e-06	8.20119	9.17107	75.2138	10.4703	3.54723	8.50406	6.27998	10.795	11.1663	12.4084	10.1973	74.0554	118.949	51.1299	69.7274	59.5639	73.3411	113.359	41.5841	HMDB0030987	M-H2O-H	C13H22O4	47.7	1.96703	2-Carboxy-4-dodecanolide
7.40_427.1419m/z	427.142	7.40465	neg	1.6778	3.97971e-07	0.493584	267.961	132.261	252.658	326.207	208.451	250.813	291.628	303.42	226.835	283.675	136.877	134.758	148.797	98.3161	150.982	132.061	131.316	124.983	HMDB0038748	M-H2O-H	C23H26O9	38.1	4.61119	Osmanthuside A
7.40_677.4236m/z	677.424	7.40465	neg	1.59443	2.51964e-07	0.226767	157.616	35.7421	169.622	194.932	111.268	154.92	192.897	186.979	98.6086	151.704	30.0061	36.0023	46.7154	20.6769	42.6472	33.619	41.1838	35.0865	HMDB0060814	M-H	C33H62N2O12	39	0.949009	Descladinose roxithromycin
7.41_293.2111m/z	293.211	7.41192	pos	2.12039	4.38232e-06	0.830193	1321.59	1097.17	1337.15	1380.13	1276.2	1306.53	1348.83	1380.47	1234.78	1308.61	1136.16	1198.4	1104.59	969.554	1158.95	1065.95	1103.22	1040.57	LMFA02000192	M+H	C18H28O3	46.1	-0.191044	9-hydroxy-10E,14Z-octadecadien-12-ynoic acid
7.41_423.1698m/z	423.17	7.41192	pos	2.03916	4.0468e-09	0.615243	495.071	304.589	527.411	532.691	491.655	459.805	519.268	509.968	457.85	461.918	306.355	335.193	305.416	275.513	354.802	278.857	291.869	288.705	HMDB0061005	M+K	C22H28N2O4	39.4	4.53623	repaglinide aromatic amine
7.41_511.2170m/z	511.217	7.41192	pos	1.98971	0.0398781	2.12818	298.644	635.567	438.182	183.528	155.964	306.07	673.888	179.543	138.952	313.022	234.484	826.507	609.392	1397.56	439.797	229.676	774.177	572.944	HMDB0040647	M+H-H2O	C25H36O12	39.4	-0.681394	16,17-Dihydro-16a,17-dihydroxygibberellin A4 17-glucoside
7.48_243.1240m/z	243.124	7.47948	neg	1.12928	0.000603426	0.54792	162.04	88.7851	238.593	141.878	116.243	191.917	147.99	134.472	129.115	196.113	75.7645	107.838	105.897	95.4191	56.7689	61.7753	104.634	102.184	HMDB0032472	M-H	C12H20O5	47	0.731401	Polyethylene, oxidized
7.48_309.2059m/z	309.206	7.48	pos	1.42458	0.000566265	0.737895	444.378	327.904	554.68	411.756	386.76	506.321	418.104	411.44	372.359	493.605	316.968	363.674	351.045	340.074	259.962	294.899	359.349	337.264	HMDB0033243	M+H	C18H28O4	45.4	-0.521218	Corchorifatty acid D
7.48_344.2194n	343.212	7.47948	neg	3.12819	6.59661e-05	0.588555	1258.96	740.968	1662.22	1154.8	983.116	1382.95	1251.02	1171.14	1009.3	1457.13	633.771	818.876	853.939	735.861	542.159	638.122	863.343	841.677	HMDB0037146	M-H, 2M-H	C18H32O6	39.6	-1.42956	5(6)-Pentyl-1,4-dioxan-2-one
7.49_454.2561n	477.245	7.49005	pos	1.17823	2.5593e-08	7.61941	9.56669	72.8926	2.72045	14.1761	9.35685	8.70798	9.5945	14.1788	10.3282	7.4707	98.5651	85.3177	59.0979	53.898	72.3903	83.4115	73.5446	56.9155	LMFA03010098	M+NH4, M+Na	C24H38O8	38.1	-1.24961	18-acetoxy-PGF2alpha-11-acetate
7.56_489.1750m/z	489.175	7.5648	neg	1.85959	0.0221877	2.1612	234.822	507.498	391.59	144.154	135.618	291.426	345.594	141.718	136.559	291.915	180.941	701.386	544.886	948.792	254.263	181.514	702.149	546.05	HMDB0038710	M-H2O-H	C25H32O11	40.5	-3.22893	(7'R,8'R)-4,7'-Epoxy-3'-methoxy-4',5,9,9'-lignanetetrol 9'-glucoside
7.56_539.2505m/z	539.251	7.5648	neg	1.10292	0.0238927	0.388826	149.899	58.2847	44.2826	122.898	303.31	102.42	107.686	118.495	298.482	101.62	82.5231	23.5316	58.798	14.4425	107.303	93.2941	25.7774	60.6078	HMDB0033655	M+FA-H	C26H38O9	39	1.51279	7,11-Bisdeacetylvaltrate 7-(3-methylpentanoate) 11-(3-hydroxy-3-methylbutanoate)
7.66_323.1858m/z	323.186	7.66047	neg	1.16931	0.000324988	0.801317	378.034	302.925	304.619	355.888	414.036	377.757	389.864	375.336	429.679	377.093	304.559	289.36	337.882	263.309	285.265	319.461	297.055	326.51	LMFA01050258	M+FA-H	C17H26O3	47.3	-2.27153	7-hydroxy-10E,16-heptadecadien-8-ynoic acid
7.82_313.2364m/z	313.236	7.8197	pos	1.4522	3.36494e-07	5.1851	23.3769	121.212	18.3936	33.023	16.2412	24.5515	20.1012	32.8502	17.2263	24.6283	157.437	135.764	90.0207	95.6948	118.22	162.443	126.513	83.6002	HMDB0004708	M+H-H2O	C18H34O5	45.6	-2.76596	9,12,13-TriHOME
7.84_577.2283m/z	577.228	7.84278	neg	1.33223	0.00982282	0.497341	248.39	123.535	461.868	172.985	153.599	314.117	255.805	173.703	143.998	311.049	65.8126	148.525	144.06	179.377	81.8347	73.5033	148.771	146.393	HMDB0034076	M+FA-H	C28H36O10	37.8	-1.44936	Austalide E
7.85_491.1909m/z	491.191	7.85378	neg	3.32052	0.0488493	1.85681	1136.92	2111.05	1965.85	730.108	687.087	1271.69	1765.52	723.716	674.214	1277.19	732.496	3029.89	1879.27	4038.37	1507.26	771.942	3023.59	1905.61	HMDB0035859	M+FA-H	C24H30O8	41.7	-3.09006	5'-O-Methylmelledonal
8.00_344.2561n	367.245	7.99567	pos	5.46054	3.0602e-06	0.490005	2887.59	1414.93	2646.05	3505.63	2270.86	3249.16	3048.61	3364.71	2061.14	2954.53	1466.59	1239.7	1571.31	1211.06	1778.8	1385.84	1184.94	1481.2	LMFA01080006	M+Na, M+K, M+NH4	C19H36O5	40.9	-0.485218	12,13-dihydroxy-11-methoxy-9-octadecenoic acid
8.06_346.2581m/z	346.258	8.05923	pos	1.26226	0.000125532	0.671273	267.609	179.638	244.869	340.481	233.032	262.241	263.448	322.214	221.835	252.749	217.579	172.253	171.404	159.774	187.193	206.596	159.772	162.536	LMFA02000021	M+NH4	C18H32O5	45.2	-2.15426	9S,10S,11R-trihydroxy-12Z,15Z-octadecadienoic acid
8.10_315.2772n	316.284	8.10127	pos	2.27378	0.00183816	0.718639	1151.38	827.428	1097.65	1353.91	1206.35	1081.01	920.869	1353.41	1135.2	1062.67	886.055	988.236	556.162	987.742	915	822.669	946.357	517.206	HMDB0038057	M+H, M+Na, M+H-H2O	C18H37NO3	42.6	-0.42582	Dehydrophytosphingosine
8.12_627.2777m/z	627.278	8.12312	neg	1.38119	0.0360865	1.54059	293.914	452.8	121.409	401.872	265.823	214.597	522.129	419.272	242.407	163.805	509.506	280.049	558.396	356.637	606.361	499.253	258.371	553.83	LMGP06050015	M+FA-H	C26H47O12P	46.2	-1.66254	PI(17:2(9Z,12Z)/0:0)
8.16_290.1879n	291.195	8.16305	pos	2.31555	0.0115405	0.822307	2166.9	1781.85	2564.96	2173.23	1901.71	2545.44	1933.63	1946.31	1894.27	2375.62	1639.63	2123.45	1797.43	1799.55	1398	1640.17	2075.5	1781.1	HMDB0031098	M+H-H2O, M+H	C18H26O3	47.2	-1.03909	(9Z,11E,13E,15Z)-4-Oxo-9,11,13,15-octadecatetraenoic acid
8.16_421.1542m/z	421.154	8.16305	pos	1.15775	0.0171931	0.840201	628.537	528.097	758.73	666.853	604.031	692.341	527.267	552.407	597.478	629.191	486.597	651.24	505.157	543.144	424.913	491.577	613.448	508.703	HMDB0015699	M+K	C22H26N2O4	41.1	4.60797	Tofisopam
8.30_301.2980n	302.305	8.2969	pos	1.93803	0.0299804	1.2887	1071.69	1381.08	1147.95	848.963	1496.47	915.483	950.237	838.857	1455.68	919.872	1292.34	1775.78	1148.5	1476.34	1417.07	1167.49	1655.21	1115.91	HMDB0000269	M+H, M+Na	C18H39NO2	42.4	-0.269546	Sphinganine
8.46_323.2219m/z	323.222	8.45777	neg	1.2959	0.000694532	1.49816	196.74	294.749	223.873	173.087	161.487	236.169	203.625	166.693	167.777	241.213	253.387	349.49	320.792	322.359	194.155	252.968	333.563	331.275	LMFA01030156	M+FA-H	C18H30O2	44.2	-3.20256	10,12,15-octadecatrienoic acid
8.47_307.1910m/z	307.191	8.46827	neg	1.24449	0.0104456	1.13229	870.262	985.388	890.16	842.496	845.475	966.172	652.565	901.537	886.215	977.476	945.992	1049.08	1016.6	960.594	979.348	911.486	1008.89	1011.12	HMDB0032501	M+FA-H	C17H26O2	41	-1.65511	Santalyl acetate
8.54_539.2616m/z	539.262	8.53745	neg	1.01796	0.00442383	2.27674	51.6478	117.589	19.8947	80.1991	35.3178	26.4809	97.6863	83.3298	36.9387	33.3353	146.813	73.7488	94.4426	86.3619	208.99	143.478	80.2743	106.6	LMGP06050030	M-H2O-H	C24H47O12P	38.1	-1.97999	PI(15:0/0:0)
8.57_546.3184m/z	546.318	8.56747	pos	1.13263	2.8174e-05	3.03477	31.8699	96.7179	23.3425	21.9553	22.2459	52.9129	35.7907	23.6087	23.9351	51.1679	117.75	113.138	88.3995	116.85	38.787	112.194	106.177	80.4464	LMGP02010101	M+Na	C25H50NO8P	43.2	3.30684	PE(10:0/10:0)
8.63_539.2779m/z	539.278	8.62997	pos	1.03777	1.4165e-06	9.24566	6.24986	57.7841	11.7847	6.54186	0	10.2712	3.74729	6.50861	0.59313	10.5521	53.4883	69.508	37.8896	92.9746	43.3007	60.0073	60.7686	44.3356	LMGP04050016	M+H-H2O	C28H45O9P	38.9	2.00799	PG(22:6(4Z,7Z,10Z,13Z,16Z,19Z)/0:0)
8.63_555.2733m/z	555.273	8.63292	neg	1.07671	4.0354e-06	6.61136	10.0573	66.4924	23.1459	9.84614	3.25293	11.3582	5.6742	12.0248	0.607675	14.5485	56.6953	77.8562	44.2495	105.414	48.1274	64.4836	82.3143	52.799	LMGP04050016	M-H	C28H45O9P	37.6	0.805086	PG(22:6(4Z,7Z,10Z,13Z,16Z,19Z)/0:0)
8.74_238.2660n	277.216	8.73788	pos	1.10449	0.0168334	0.825221	548.335	452.497	532.317	701.009	493.605	493.629	530.047	672.833	458.082	505.16	506.178	460.029	394.65	452.134	500.463	486.279	434.436	385.81	LMFA11000102	M+NH4, M+K	C17H34	39.5	-0.300405	8Z-Heptadecene
8.87_311.2219m/z	311.222	8.8674	neg	2.38082	0.00199852	0.732503	1342.44	983.34	1178	1719.61	1109.75	1229.62	1335.92	1781.98	1136.44	1248.17	1059.6	929.606	926.107	986.641	1051.55	1030.2	930.264	952.748	LMFA01030487	M+FA-H	C17H30O2	45.9	-3.31142	16-heptadecynoic acid
8.87_487.2685m/z	487.268	8.87442	pos	2.64739	4.32479e-06	0.424688	597.564	253.778	852.192	508.358	581.81	650.191	568.528	462.79	509.195	647.445	188.721	279.943	277.787	338.534	204.608	183.133	279.042	278.457	HMDB0029618	M+H-H2O	C28H40O8	41.9	-1.12733	Macrophorin D
8.90_474.2614m/z	474.261	8.89923	neg	3.81864	7.85931e-06	1.76901	961.329	1700.6	880.738	1008.17	840.93	1128.22	857.254	1075.41	806.185	1093.73	1803.06	1394.39	2055.89	1547.86	1505.44	1766.94	1426.57	2104.63	HMDB0011478	M-H	C23H42NO7P	43.2	-2.65714	LysoPE(0:0/18:3(6Z,9Z,12Z))
8.90_542.2486m/z	542.249	8.89923	neg	1.602	5.01929e-06	1.84157	153.603	282.869	146.037	142.94	138.077	174.302	145.441	168.132	137.951	175.942	309.262	238.017	348.99	265.449	239.694	275.169	234.12	352.252	HMDB0033471	M+FA-H	C27H35N3O6	37	-4.43376	N1,N10-Diferuloylspermidine
8.93_517.3161n	518.323	8.93045	pos	6.72649	8.81285e-08	1.92028	2295.89	4408.74	2408.06	2679.28	1941.1	2526.83	1893.04	2466.32	1821.89	2630.58	4940.12	3729.06	4350.2	4793.67	4381.8	4777.18	3678.66	4619.24	HMDB0010387	M+H, M+Na	C26H48NO7P	43	-1.43016	LysoPC(18:3(6Z,9Z,12Z))
8.93_562.3137m/z	562.314	8.9309	neg	5.21225	6.85372e-08	1.86106	1481.31	2756.81	1668.32	1582.39	1213.84	1673.76	1210.11	1622.05	1179.43	1700.58	2843.41	2457.37	3060.53	3068.72	2412.71	2809.22	2519.05	2883.44	HMDB0010388	M+FA-H	C26H48NO7P	48.1	-2.59612	LysoPC(18:3(9Z,12Z,15Z))
8.93_579.3037m/z	579.304	8.9309	neg	1.29864	1.73407e-08	2.67403	46.8267	125.216	50.4198	62.805	38.121	54.6809	36.5945	43.5244	37.6966	50.771	117.636	97.787	137.48	140.519	120.012	134.609	108.177	145.507	HMDB0030459	M-H	C29H40N8O5	37.9	-2.00248	Hordatine B
8.95_341.1966m/z	341.197	8.95207	neg	1.02799	4.60671e-05	0.265752	75.9175	20.1753	125.535	69.6974	44.2561	76.653	97.4679	72.4599	45.0044	76.2661	12.1094	19.9083	28.4206	25.509	20.0769	12.669	18.4515	24.2573	HMDB0038798	M+FA-H	C17H28O4	41.1	-1.1453	(1(10)E,4a,5E)-1(10),5-Germacradiene-12-acetoxy-4,11-diol
9.08_518.2506m/z	518.251	9.0799	neg	1.46737	0.000609774	1.48408	259.731	385.46	135.619	302.201	272.052	245.749	311.772	304.345	256.57	249.537	394.626	325.331	461.318	322.174	375.844	404.827	332.291	467.27	LMGP03050017	M-H	C24H42NO9P	43.4	-3.49509	PS(18:3(6Z,9Z,12Z)/0:0)
9.09_329.3291n	330.336	9.085	pos	2.40055	0.045865	1.3721	1294.06	1775.58	1347.12	1042.8	1495.42	778.537	899.505	1085.76	1403.94	2299.43	1911.31	2257.72	1309.19	1363.67	1844.57	1838.02	2317.33	1362.86	LMSP01080056	M+H, M+Na	C20H43NO2	41.3	-0.803451	N,N-dimethyl-Safingol
9.10_479.2398m/z	479.24	9.1014	neg	1.08719	0.0456208	3.04489	49.2262	149.888	5.89883	88.6359	37.425	13.1244	108.302	95.1998	32.2302	12.9939	210.057	34.983	123.289	43.5692	396.551	219.091	46.2109	125.356	LMGP04010031	M-H2O-H	C22H43O10P	42.5	-3.58922	PG(8:0/8:0)
9.10_562.3133m/z	562.313	9.1014	neg	1.66902	0.000556234	1.7074	230.259	393.145	299.512	275.552	209.871	217.568	126.057	267.756	219.903	225.853	421.985	279.899	445.972	302.202	516.126	427.995	292.566	458.413	HMDB0010387	M+FA-H	C26H48NO7P	47.4	-3.38031	LysoPC(18:3(6Z,9Z,12Z))
9.15_338.2100n	361.198	9.14692	pos	1.52294	7.51034e-07	0.468965	207.788	97.4454	235.209	162.037	202.527	254.2	234.692	159.711	203.097	210.83	88.1499	98.7103	118.266	101.419	82.4093	76.6494	98.4334	115.525	HMDB0014727	M+NH4, M+Na, M+H	C20H26N4O	39.1	-2.08487	Lisuride
9.18_504.2718n	487.269	9.17813	pos	1.92694	0.000615562	0.439536	380.743	167.35	658.173	299.919	286.258	447.723	365.438	305.576	305.687	377.168	107.348	184.859	183.233	259.531	102.05	99.6139	205.405	196.762	HMDB0034393	M+H-H2O, M+H	C28H40O8	41.8	-1.00876	Ixocarpalactone A
9.20_469.2579m/z	469.258	9.19842	pos	1.41888	8.09266e-05	0.42164	184.213	77.6715	299.422	150.611	158.022	213.249	165.91	142.895	151.692	191.903	60.2714	81.0533	80.8382	106.775	63.1049	55.6284	90.7974	82.9039	LMGP04050018	M+H	C21H41O9P	41.4	3.77216	PG(15:1(9Z)/0:0)
9.22_339.2106m/z	339.211	9.21788	neg	1.7707	6.66705e-05	1.48707	345.399	513.631	419.511	243.743	353.149	367.481	370.205	261.375	375.128	372.6	469.732	515.616	571.324	490.282	428.979	469.745	560.559	602.813	HMDB0059701	2M-H	C13H14	38.7	-3.53755	1,6,7-Trimethylnaphthalene
9.28_309.2067m/z	309.207	9.28138	neg	3.01296	0.00561822	0.768741	2708.53	2082.16	2352.37	3378.14	2262.16	2602.07	2644.34	3542.2	2276.15	2610.82	2414.49	1849.31	2074.24	1862.57	2007.14	2433.07	1897.98	2118.48	LMFA02000020	M-H	C18H30O4	47.6	-1.39114	9H-12(13)-EpODE
9.31_593.2718m/z	593.272	9.31288	neg	2.78792	0.00201791	1.44736	1109.33	1605.6	1001.06	1079.65	935.807	1292.87	1243.33	1128.33	967.332	1226.25	1475.44	1372.47	2125.79	1505.08	1304.52	1439.7	1436.2	2185.59	LMGP06050016	M-H	C27H47O12P	41	-2.36653	PI(18:3(6Z,9Z,12Z)/0:0)
9.33_313.2376m/z	313.238	9.33388	neg	1.29778	0.0056336	0.66365	329.26	218.513	363.475	306.496	232.781	395.401	397.984	315.994	243.862	378.087	141.781	188.684	274.486	343.084	193.697	147.837	189.383	269.156	HMDB0040888	M+FA-H	C17H32O2	39.3	-3.15616	2,4-Heptadecanedione
9.36_477.2856n	478.292	9.36317	pos	10.1444	0.000609568	1.73951	7872.53	13694.4	5879.9	10357.3	7514.12	7498.86	7050.63	9888.03	7501.44	7289.99	18009.7	10732.8	12815.6	10679.3	17065.5	18012.6	10102.3	12137.3	HMDB0011477	M+H-H2O, M+H, M+K, M+Na, 2M+Na, 2M+H	C23H44NO7P	42.6	0.181546	LysoPE(0:0/18:2(9Z,12Z))
9.37_522.2565m/z	522.256	9.37312	pos	1.24461	1.51515e-05	1.64627	120.856	198.961	97.0717	133.892	123.931	110.254	113.12	138.686	129.028	120.864	247.235	185.611	209.483	169.307	213.015	231.976	159.157	175.906	HMDB0013940	2M+NH4	C12H16N2O4	39.5	1.27769	3'-Hydroxyhexobarbital
9.38_561.2544m/z	561.254	9.37572	neg	1.65602	3.5944e-07	2.00239	128.387	257.079	107.379	158.616	129.637	123.824	116.936	146.618	116.903	127.179	292.763	210.586	226.664	230.715	283.987	314.833	235.734	261.352	HMDB0038029	M+FA-H	C25H40O11	37.5	-1.69413	Eriojaposide B
9.41_519.3318n	520.339	9.41322	pos	12.5278	0.00107338	1.71935	12612.5	21685.3	11720.9	17875.6	10607.3	11958.6	10455.9	16594.1	10824.2	10863.3	28542.2	16978.9	17997.3	19693.9	28586.2	27670.5	16970.2	17043.2	HMDB0010386	M+H, M+Na, M+K	C26H50NO7P	44.7	-1.26637	LysoPC(18:2(9Z,12Z))
9.42_504.3084m/z	504.308	9.41738	neg	1.34207	0.00105924	1.5526	187.966	291.836	208.077	217.768	144.639	157.262	159.699	281.96	164.309	170.016	346.827	259.087	235.188	301.296	371.409	338.933	242.102	239.843	LMGP01050127	M-H	C25H48NO7P	48	-2.2262	PC(17:2(9Z,12Z)/0:0)
9.42_564.3297m/z	564.33	9.41738	neg	8.97078	2.6168e-05	1.58734	6896.63	10947.3	7381.52	8448.58	5841.92	6486.92	5916.74	8649.57	5884.48	6563.31	12345.9	9855.7	9338.97	11069.4	12965.6	12536.8	9933.35	9532.49	HMDB0010386	M+FA-H	C26H50NO7P	48.7	-1.83181	LysoPC(18:2(9Z,12Z))
9.45_360.2737m/z	360.274	9.4483	pos	1.13487	1.02149e-06	0.181127	76.3493	13.8289	108.796	67.5201	59.3695	79.1629	104.535	55.3163	63.6131	72.4811	15.6416	13.5044	20.5657	7.00171	6.55106	9.52041	9.09795	28.7484	HMDB0013164	M+H	C19H37NO5	38.7	-2.11761	2-Hydroxylauroylcarnitine
9.48_338.2086n	361.198	9.47827	pos	1.3633	7.26712e-05	0.489945	190.861	93.5116	274.505	146.914	171.37	203.627	220.567	153.917	178.064	177.928	68.6896	93.2726	125.57	97.2442	66.8481	59.1099	104.262	133.096	HMDB0038720	M+H-H2O, M+Na	C19H30O5	44.8	-2.09168	Dodecyl gallate
9.50_339.1462n	701.314	9.49833	pos	1.83282	0.000724732	0.392222	318.994	125.116	582.451	247.479	255.404	374.383	272.032	211.195	239.713	369.296	81.0245	167.226	147.551	159.648	94.7697	75.3698	130.206	145.136	HMDB0015245	M+H, 2M+H, 2M+Na, 2M+NH4	C20H21NO4	38.7	-2.39924	Papaverine
9.50_530.1441m/z	530.144	9.5007	neg	1.11904	0.00144288	0.420072	130.763	54.9299	237.405	104.795	89.9505	134.164	156.418	97.5813	88.4483	137.341	31.0308	76.0735	76.6713	65.5332	31.9918	25.2875	69.4072	63.4435	HMDB0031112	M-H	C29H25NO9	37.3	-2.96238	Neoacrimarine F
9.50_677.3167m/z	677.317	9.5007	neg	2.51119	0.000555215	0.456124	660.707	301.364	1116.5	509.007	550.743	772.093	583.583	483.819	520.335	749.575	202.338	338.14	327.561	433.429	217.789	217.591	328.869	345.198	HMDB0033207	M+FA-H	C34H48O11	41	-1.89539	Coagulin R 3-glucoside
9.60_323.2221m/z	323.222	9.59753	neg	1.68539	2.02812e-05	1.72217	198.82	342.402	230.469	183.447	149.136	213.142	253.162	180.373	154.549	226.281	352.755	330.413	375.384	398.222	223.026	353.945	340.113	365.357	HMDB0040901	M-H2O-H	C19H34O5	45.3	-1.96347	13-Hydroxy-9-methoxy-10-oxo-11-octadecenoic acid
9.60_325.2369m/z	325.237	9.59883	pos	1.24674	5.13137e-05	1.52717	153.505	234.428	194.519	136.476	127.836	170.514	172.468	135.576	125.662	164.987	247.777	250.541	255.749	267.136	167.58	235.501	221.061	230.08	HMDB0040901	M+H-H2O	C19H34O5	46	-1.36252	13-Hydroxy-9-methoxy-10-oxo-11-octadecenoic acid
9.62_521.2748n	522.282	9.61902	pos	3.60055	0.00932852	1.49268	1813.11	2706.39	766.963	2146.99	2017.93	1507.89	2427.33	2153.47	2028.34	1455.97	3518.05	2080.96	2813.54	1965.15	3319.16	3335.71	1977.62	2640.93	LMGP03050011	M+H, M+Na, M+K, M+H-H2O	C24H44NO9P	43.7	-1.1859	PS(18:2(9Z,12Z)/0:0)
9.63_520.2667m/z	520.267	9.6292	neg	3.54567	0.00759119	1.45181	1875.3	2722.58	817.33	2212.84	1958.52	1599.96	2681.59	2171.69	2026.17	1534.33	3200.65	2041.77	2845.18	2121.86	3213.06	3299.45	2188.64	2870.02	HMDB0061694	M-H	C24H44NO9P-2	44.9	-2.70124	1-Oleoylglycerophosphoserine
9.76_453.2851n	454.292	9.76412	pos	5.78769	0.0194612	3.2251	1101.09	3551.14	1352.17	2106.01	765.449	551.598	629.148	2119.77	759.442	525.145	6179.13	2030.21	1630.82	1682.63	7553.1	5950.4	1721.38	1661.41	HMDB0011473	M+H, M+Na, M+K, 2M+H, M+H-H2O	C21H44NO7P	46.6	-1.02971	LysoPE(0:0/16:0)
9.77_266.1873n	289.178	9.77405	pos	1.40382	0.00010745	0.396766	175.275	69.5429	269.075	157.786	121.433	204.005	195.859	155.712	114.084	184.242	40.2296	84.1486	90.8885	101.053	41.2492	37.3278	77.6119	83.8343	LMFA01020279	M+H, M+Na	C16H26O3	39.2	-3.31479	10,11-epoxy-3,7,11-trimethyl-2E,6E-tridecadienoic acid
9.77_453.2841n	452.277	9.76753	neg	5.42699	0.0140925	3.08183	996.297	3070.42	1279.69	1891.75	704.059	476.449	577.125	1858.71	699.469	483.113	4873.29	1701.12	1592.4	1581.05	6255.72	5209.6	1731.78	1618.41	HMDB0011473	M-H, 2M-H	C21H44NO7P	43.4	-3.28377	LysoPE(0:0/16:0)
9.78_305.2109m/z	305.211	9.78437	pos	1.04913	0.00075818	0.580667	149.669	86.908	205.863	123.518	126.652	176.102	142.907	122.929	124.71	174.673	53.2278	109.434	115.695	103.013	60.8287	53.8054	91.9954	107.264	HMDB0031464	M+H	C19H28O3	42.2	-0.858281	cis-[8]-Shogaol
9.80_985.5114m/z	985.511	9.79952	neg	1.12606	0.000348033	0.399507	117.836	47.0765	203.696	96.5368	97.0396	129.467	99.9417	89.9269	93.7057	132.378	28.7061	60.8506	47.6289	80.5865	30.4867	24.9231	50.2448	53.1853	HMDB0014757	2M-H	C29H31N7O	42.2	0.6553	Imatinib
9.83_325.2376m/z	325.238	9.83102	neg	1.37604	0.000577695	1.39383	267.371	372.671	282.3	232.335	253.693	266.01	344.885	229.699	259.297	270.751	453.512	349.457	372.69	290.424	338.13	454.153	343.289	379.711	HMDB0031051	M+FA-H	C18H32O2	41.1	-2.80568	Ethyl 2E,4Z-hexadecadienoate
9.87_505.2553m/z	505.255	9.87352	neg	1.13572	0.00053498	1.52466	141.494	215.73	157.31	195.655	99.1318	141.414	107.146	192.286	102.066	136.945	198.436	187.304	223.788	207.879	265.202	219.184	185.058	238.992	HMDB0062313	M+FA-H	C23H41O7P	41.3	-4.06952	1-(8Z,11Z,14Z-eicosatrienoyl)-glycero-3-phosphate
9.93_344.2791m/z	344.279	9.9272	pos	1.55495	7.00236e-06	0.509407	246.233	125.433	322.809	247.145	193.514	250.964	290.287	241.084	184.682	239.381	105.039	123.405	154.745	126.275	134.716	97.0972	118.392	143.794	HMDB0031047	M+NH4	C19H34O4	49.4	-1.37411	Avocadyne 2-acetate
9.93_372.3107m/z	372.311	9.9272	pos	2.45008	5.16964e-06	0.49421	591.227	292.19	755.556	578.267	463.775	591.073	734.262	578.007	448.29	580.585	271.769	263.781	372.91	275.462	315.588	265.074	237.422	335.517	LMFA01170125	M+NH4	C21H38O4	43.4	-0.363483	Ceriporic acid B
9.95_596.2952n	579.291	9.94742	pos	4.5336	1.42851e-05	1.38177	2693.98	3722.46	2428.51	2958.45	2665.97	2596.95	3049.87	2860.06	2567.92	2424.1	4376.25	3611.7	3754.73	3309.64	3969.57	3966.71	3211.51	3579.58	LMGP06050010	M+H, M+K, M+Na, M+NH4, M+H-H2O	C27H49O12P	42.1	-1.6438	PI(18:2(9Z,12Z)/0:0)
9.96_595.2877m/z	595.288	9.95935	neg	6.42995	3.50273e-05	1.40572	5173.58	7272.58	4126.25	5675	4684.9	4944.08	6526.06	5750.03	4760.82	4921.5	8097.02	6597.78	7322.83	6683.54	7394.52	8090.44	6451.01	7543.51	LMGP06050010	M-H	C27H49O12P	42	-2.02109	PI(18:2(9Z,12Z)/0:0)

## Sheet: 3min_CK_Dif
														对照								处理1
		ID	m/z	RT	Ion mode	VIP	P-value	FC(3/0)	Average(0)	Average(3)	0_1	0_2	0_3	0_4	0_5	0_6	0_7	0_8	3_1	3_2	3_3	3_4	3_5	3_6	3_7	3_8	Compound ID	Adducts	Formula	Score	PPM	Description
6.59_687.3215m/z	Steviobioside	0.63_329.0858m/z	329.086	0.62615	neg	3.08806	0.015449	0.586874	511.833	300.382	363.763	582.193	758.432	363.437	323.234	590.175	718.331	395.099	566.193	198.371	269.174	206.484	436.73	206.98	273.063	246.057	HMDB0002005	2M-H	C5H11NO3S	37.5	3.5714	Methionine sulfoxide
14.27_940.6080n	PI(20:1(11Z)/22:4(7Z,10Z,13Z,16Z))	0.64_128.0586n	127.051	0.637167	neg	1.65632	0.0221879	0.811472	337.401	273.792	296.008	376.229	379.39	278.523	304.921	367.105	379.139	317.896	360.353	220.77	317.03	243.971	338.83	226.61	249.91	232.861	LMFA01100037	M-H2O-H, M-H	C5H8N2O2	41	0.251286	4-amino-4-cyano-butanoic acid
3.12_349.2116m/z	Pandamarilactone 31	0.64_133.0375n	132.031	0.637167	neg	2.46199	0.000119229	0.756314	411.194	310.992	413.594	367.559	437.8	405.633	404.428	406.091	429.519	424.924	280.772	373.99	283.068	248.497	324.202	384.26	323.975	269.169	HMDB0000191	M-H2O-H, M-H	C4H7NO4	39.8	0.12201	L-Aspartic acid
9.10_479.2398m/z	PG(8:0/8:0)	0.64_145.0621m/z	145.062	0.637167	neg	4.42036	0.0389781	0.832102	2940.5	2446.79	2615.99	3115.71	3481.46	2562.87	2451.87	3324.02	3397.32	2574.76	3156.13	1979.7	2441.44	2104.25	3015.48	2108.8	2538.99	2229.55	HMDB0000641	M-H	C5H10N2O3	49.8	1.36246	L-Glutamine
0.65_729.2305m/z	Citbismine C	0.64_147.0532n	146.047	0.637167	neg	1.47248	0.0190994	1.25642	197.992	248.761	191.639	190.623	256.486	164.981	208.451	183.821	220.863	167.072	206.466	247.755	312.62	197.565	228.816	248.171	319.021	229.673	HMDB0000148	M-H2O-H, M-H	C5H9NO4	39.6	0.594356	L-Glutamic acid
8.54_539.2616m/z	PI(15:0/0:0)	0.64_262.1366n	563.229	0.635483	pos	2.07012	0.000254949	0.537267	157.883	84.8255	142.322	219.546	133.816	161.202	147.382	187.854	126.062	144.884	105.065	75.6927	72.1613	78.5753	145.748	84.3901	64.1977	52.7751	HMDB0031664	M+K, 2M+K	C19H18O	38.5	3.01049	Alnustone
6.96_195.1394m/z	Cystophorene	0.64_561.2136m/z	561.214	0.637167	neg	1.95154	0.0204645	0.797213	433.568	345.646	468.121	523.689	354.906	449.463	371.282	577.193	319.803	404.087	394.307	302.817	351.787	315.876	398.734	314.792	358.162	328.694	HMDB0037843	2M-H	C10H19NO8	37	-2.20408	N-(1-Deoxy-1-fructosyl)threonine
14.94_608.5006n	Muricatenol	0.65_129.0421n	130.049	0.6461	pos	6.84796	0.00811062	0.624597	2640.91	1649.5	1516.55	2824.11	3836.02	2274.48	2261.31	2813.45	3477.77	2123.61	2359.09	1324.74	1398.31	1359.01	2557.79	1379.71	1510.46	1306.93	HMDB0000267	M+H, M+NH4	C5H7NO3	45	-3.50281	Pyroglutamic acid
2.25_408.1785m/z	Pramanicin	0.65_342.1159n	341.109	0.647817	neg	5.08398	0.0483597	1.28813	2415.48	3111.45	3403.93	1602.64	2593.47	2536.09	2267.8	1701.96	2541.17	2676.8	3178.89	3399.37	3294.44	1916.09	3963.3	3582.91	3403.13	2153.5	HMDB0000048	M-H, 2M-H, M+FA-H	C12H22O11	44.1	-0.921243	Melibiose
2.94_639.2496m/z	Enoxacin	0.65_729.2305m/z	729.23	0.647817	neg	1.01837	0.0345548	1.61582	43.3545	70.0529	76.8835	33.7333	48.4708	44.2262	39.5837	18.5024	39.5202	45.9159	73.6353	91.3616	62.5605	28.0491	88.6602	104.288	80.2553	31.6131	HMDB0041435	M+FA-H	C37H36N2O11	32.8	0.515042	Citbismine C
2.04_173.1413n	9-amino-nonanoic acid	0.65_84.0440m/z	84.044	0.6461	pos	2.43325	0.00176882	0.590886	273.244	161.456	183.61	308.996	364.719	239.743	236.812	302.843	346.037	203.196	198.318	123.374	142.838	133.123	266.188	142.135	139.958	145.717	HMDB0029615	M+H-H2O	C4H7NO2	57.2	-4.04649	(S)-2-Azetidinecarboxylic acid
4.88_526.2775m/z	PS(P-16:0/0:0)	0.66_138.0545m/z	138.054	0.65595	pos	6.28189	3.80783e-05	1.60904	1035.32	1665.88	1293.09	1260.1	1007.12	749.222	1051.04	1290.04	942.819	689.167	1835.77	1388.5	1760.69	1706.3	1732.7	1370.07	1855.65	1677.33	HMDB0001538	M+H	C7H7NO2	47.2	-3.6299	3-Pyridylacetic acid
2.01_358.1263n	Phlorisobutyrophenone 2-glucoside	0.66_162.0528n	163.06	0.65595	pos	1.59732	0.00089968	1.404	110.838	155.617	153.053	108.646	122.53	77.6767	113.704	97.3554	114.717	99.0252	137.172	188.716	156.244	160.112	152.992	122.531	176.402	150.765	HMDB0000321	2M+K, M+H	C6H10O5	38.8	-0.0848777	2-Hydroxyadipic acid
6.13_481.2193m/z	Travoprost	0.66_342.1161n	381.079	0.65595	pos	10.0432	0.0197669	1.23307	10144.4	12508.7	11849.8	7441.85	13084.8	10624.4	8781.35	7156.76	12053.8	10162	14485.9	12529.8	12093.1	10930.4	13866.8	12834.5	12605.3	10723.4	HMDB0000048	M+K, 2M+Na, 2M+NH4, 2M+K, M+Na, M+H-H2O	C12H22O11	39.5	-0.419943	Melibiose
13.45_270.2559n	Heptadecanoic acid	0.66_490.1777m/z	490.178	0.65595	pos	1.60561	0.00428172	1.72573	69.8701	120.577	52.6781	42.3775	125.817	47.8353	83.4809	30.8441	111.782	64.1456	75.3399	129.681	137.042	97.3742	144.34	128.203	144.158	108.477	HMDB0039742	M+NH4	C17H28O15	37.8	2.3329	4-O-Methyl-a-D-glucosyl-(1->2)-b-D-xylosyl-(1->4)-D-xylose
6.73_387.1914m/z	Trimethobenzamide	0.66_504.1693n	543.132	0.65595	pos	5.17539	0.000407423	1.74442	629.756	1098.56	1211.85	491.097	669.258	552.655	487.979	443.101	574.36	607.753	1411.56	1107.72	1138.02	1028.78	996.016	1028.39	1159.31	918.702	HMDB0001262	M+NH4, M+K, M+Na, M+H-H2O	C18H32O16	37.4	0.524813	Maltotriose
12.16_600.3266n	1-Stearoylglycerophosphoinositol	0.67_395.0999m/z	395.1	0.668833	neg	1.90437	0.0134073	0.398306	131.865	52.5227	47.8659	67.129	232.815	154.194	75.3979	66.4506	198.049	213.022	69.1078	67.7042	59.8135	20.4989	52.9264	77.5044	58.2375	14.3892	HMDB0000291	2M-H	C9H10O5	37.8	3.86134	Vanillylmandelic acid
10.72_342.2637m/z	L(-)-Nicotine	0.72_275.0219m/z	275.022	0.721983	neg	4.31959	0.0320176	0.498674	906.576	452.086	532.566	434.36	1502.3	1226.99	369.285	452.333	1438.55	1296.22	845.068	429.78	480.922	271.651	257.027	513.866	577.176	241.198	HMDB0041724	M-H	C10H12O7S	37.6	-4.39163	Dihydroferulic acid 4-sulfate
6.31_945.4700m/z	26-Desglucoavenacoside A	0.72_333.0604m/z	333.06	0.721983	neg	6.62622	0.0491379	0.831309	6727.59	5592.71	8432.53	5896.31	5854.24	8092.79	4980.98	6271.73	5822.56	8469.59	6372.96	5850.94	5401.45	5187.85	4589.47	6162.3	5579.04	5597.64	HMDB0011649	M-H	C9H19O11P	43.9	3.46981	1-(sn-Glycero-3-phospho)-1D-myo-inositol
11.08_347.2190m/z	Hexanoylglycine	0.91_128.0355m/z	128.036	0.91365	neg	1.42616	0.00403515	0.50133	80.8367	40.5259	42.92	88.9141	124.089	61.095	57.7374	89.6547	116.308	65.9761	62.4775	25.5871	34.5887	34.5098	69.7729	27.9047	36.3951	32.9717	HMDB0000267	M-H	C5H7NO3	38.4	1.67622	Pyroglutamic acid
11.62_668.5358n	DG(18:2(9Z,12Z)/22:4(7Z,10Z,13Z,16Z)/0:0)	0.91_176.0502n	177.058	0.905617	pos	1.27631	0.00222069	0.298644	44.6361	13.3303	16.5212	28.7717	74.7961	53.2578	27.2588	28.9032	72.7275	54.8526	14.5654	7.91084	4.62163	19.6806	25.9282	8.3334	4.58567	21.0167	HMDB0040003	M+H, M+NH4	C7H12O3S	48.9	-2.67231	Methylthio 2-(propanoyloxy)propanoate
0.72_333.0604m/z	1-(sn-Glycero-3-phospho)-1D-myo-inositol	0.93_286.0922m/z	286.092	0.9284	pos	1.30039	0.035726	1.49066	87.8661	130.979	123.936	80.1093	90.9724	93.3194	62.6035	75.8224	86.5811	89.5851	58.1089	204.93	128.954	109.924	108.486	201.484	123.066	112.878	HMDB0029913	M+H-H2O	C12H17NO8	41.2	0.293475	Gynocardin
2.50_369.1179m/z	Perilloside E	0.97_179.0564m/z	179.056	0.967467	neg	1.40593	0.0494724	1.14423	361.453	413.587	343.098	305.831	455.361	324.886	338.021	317.847	460.487	346.092	403.063	385.706	419.781	402.572	475.492	385.807	441.999	394.28	HMDB0003224	M+FA-H	C5H10O4	44	2.45648	Deoxyribose
5.47_569.2716m/z	PI(16:1(9Z)/0:0)	1.09_286.0922m/z	286.092	1.09117	pos	1.32889	0.0256865	1.52516	81.1798	123.812	108.745	67.2034	90.0283	88.0969	56.5195	71.5627	85.8418	81.4409	52.2911	192.551	128.17	107.453	101.172	183.806	117.319	107.736	HMDB0062645	M+Na	C13H15N2O4-	41.3	-0.752727	N(2)-phenylacetyl-L-glutaminate
2.01_404.1915m/z	Methylsyringin	1.11_231.1338m/z	231.134	1.11318	pos	1.28157	1.23501e-05	0.321098	38.1186	12.2398	22.7776	26.841	46.7407	42.478	47.2392	28.8492	49.4213	40.602	10.31	13.2301	10.745	9.4761	20.9904	13.8391	10.4115	8.91628	HMDB0034208	2M+H	C5H9NO2	47.2	-0.689147	Pterolactam
12.52_742.6326m/z	DG(22:0/22:6(4Z,7Z,10Z,13Z,16Z,19Z)/0:0)	1.12_187.1076m/z	187.108	1.12345	pos	1.31382	1.82057e-05	0.388996	44.7432	17.405	28.7871	32.1365	55.6349	45.5749	50.757	35.8345	59.3826	49.8383	15.3334	18.4973	15.1933	14.4214	27.6345	19.8899	14.4811	13.7887	HMDB0039948	M+H-H2O	C8H16N2O4	43.4	-0.543905	3,4-Dihydroxy-2-hydroxymethyl-1-pyrrolidinepropanamide
11.63_474.1900m/z	Pipotiazine	1.14_201.1231m/z	201.123	1.13528	pos	3.72532	4.8793e-05	0.314037	324.138	101.791	183.833	318.779	470.357	289.753	232.649	327.016	474.42	296.297	154.711	94.9611	74.7085	77.0222	162.558	98.3776	74.0076	77.9844	HMDB0029137	M+H-H2O	C9H18N2O4	46.5	-1.30966	Valyl-Threonine
0.64_561.2136m/z	N-(1-Deoxy-1-fructosyl)threonine	1.24_746.2129m/z	746.213	1.24382	pos	1.41909	0.0010182	3.05933	18.0918	55.3488	52.0752	18.6901	11.3867	11.647	8.69864	19.0647	9.64777	13.5244	69.4121	80.0049	28.9701	50.3803	48.6222	85.4001	30.3605	49.6405	HMDB0006537	M+K	C26H45NO21	36.3	1.91128	(a-D-mannosyl)2-b-D-mannosyl-N-acetylglucosamine
8.10_315.2772n	Dehydrophytosphingosine	1.27_727.1710m/z	727.171	1.2713	neg	1.34649	0.00154537	2.08897	31.2078	65.1923	66.7237	29.8489	30.8894	28.9578	18.3161	25.4162	25.8352	23.6754	71.0634	92.416	41.0007	62.34	62.7183	90.2516	39.7835	61.9648	HMDB0041232	M+FA-H	C30H34O18	40.1	-2.49504	8-Hydroxyhesperetin 7-[6-acetylglucosyl-(1->2)-glucoside]
15.01_937.6697m/z	PI(19:0/22:0)	1.41_565.1185m/z	565.119	1.41245	neg	1.8499	0.000927105	3.4934	24.6332	86.0537	94.9844	20.6309	0.375373	24.7252	11.2919	18.8728	3.40865	22.7766	84.039	95.6916	42.581	113.353	96.7755	99.1355	41.4028	115.451	HMDB0037970	M+FA-H	C24H24O13	38.3	-2.60141	Eujambolin
13.23_429.3723m/z	4alpha-Formyl-4beta-methyl-5alpha-cholesta-8-en-3beta-ol	1.55_390.1760m/z	390.176	1.55103	pos	1.0374	0.00802903	1.66449	34.2834	57.0646	54.0971	22.1141	16.7856	58.851	26.7265	23.2631	17.2833	55.1468	47.5921	52.4944	57.8271	67.9516	45.2374	54.3206	56.207	74.8864	HMDB0039234	M+NH4	C17H24O9	38.8	0.385939	Citrusin E
7.49_454.2561n	18-acetoxy-PGF2alpha-11-acetate	1.64_310.0928m/z	310.093	1.64128	neg	1.05616	0.0450727	1.36949	75.3145	103.142	77.4634	62.8408	75.6615	68.8844	109.136	60.5381	78.0598	69.9325	65.1118	85.4513	84.6874	152.269	108.034	90.072	87.379	152.134	HMDB0010329	M-H2O-H	C14H19NO8	42.9	-1.31763	Dopamine glucuronide		多巴胺
8.63_539.2779m/z	PG(22:6(4Z,7Z,10Z,13Z,16Z,19Z)/0:0)	1.64_311.1005n	334.09	1.63622	pos	1.30231	0.00560215	1.5542	60.0201	93.2835	55.9964	49.908	61.6494	59.7084	88.4505	48.7113	59.2196	56.5169	70.1787	85.7321	76.1481	129.148	103.908	74.7299	72.3527	134.07	HMDB0030704	M+Na, M+K	C14H17NO7	39.4	0.00159426	Taxiphyllin
11.62_432.2023n	Diphenhydramine N-glucuronide	1.77_343.1042m/z	343.104	1.77177	neg	1.04853	0.0413283	1.37124	75.905	104.084	82.7212	76.1428	90.9244	56.755	77.9971	74.252	89.0407	59.4067	64.8752	76.2142	149.394	114.73	84.0625	74.8701	143.327	125.196	HMDB0029647	M-H	C15H20O9	43.3	2.26491	Domesticoside
10.14_325.2377m/z	Malvalic acid	1.86_167.1308n	185.165	1.86232	pos	1.73555	0.0163246	1.40976	169.011	238.264	291.706	138.406	115.159	194.265	125.741	149.908	125.704	211.198	228.908	227.838	239.649	294.003	166.621	230.134	234.423	284.539	HMDB0037885	M+H, M+NH4	C10H17NO	40.9	-1.23542	5-Butyl-4-ethyl-2-methyloxazole
0.64_147.0532n	L-Glutamic acid	1.92_343.1044m/z	343.104	1.9236	neg	1.13	0.00963545	1.32304	83.9297	111.042	124.289	73.8669	73.0899	81.8523	80.9487	74.4915	76.2529	86.6466	73.2645	125.761	120.471	115.373	89.5271	125.228	122.297	116.416	HMDB0010350	M+FA-H	C14H18O7	39.2	3.28528	2-Phenylethanol glucuronide
10.99_328.2612n	Avocadene 2-acetate	10.14_325.2377m/z	325.238	10.1392	neg	2.88808	0.000424527	1.30095	469.59	610.912	463.145	419.61	490.426	452.731	520.115	429.021	504.931	476.739	510.176	527.832	614.667	704.84	648.065	537.694	625.346	718.675	LMFA01140002	M+FA-H	C18H32O2	44	-2.67166	Malvalic acid
12.21_341.2116n	14-oxo-DoHE(1-)	10.16_623.3548m/z	623.355	10.1601	pos	1.00068	4.09624e-05	0.660289	48.2863	31.8829	39.7268	40.1821	50.4731	50.7359	52.9772	44.7679	55.6603	51.7674	23.1968	35.3991	35.4058	36.1126	27.8967	27.4596	37.6776	31.9152	HMDB0029333	M+NH4	C33H43N5O6	38.4	-0.615723	Amphibine H
14.12_298.2869n	Nonadecanoic acid	10.23_370.2947m/z	370.295	10.2315	pos	1.59683	0.00158345	0.753991	197.376	148.82	247.58	183.822	176.199	204.102	188.703	188.708	179.664	210.228	154.826	109.419	172.678	164.615	161.39	104.749	160.557	162.322	HMDB0061640	M+H-H2O	C21H41NO5	39.6	-1.16979	3-hydroxytetradecanoyl carnitine
1.64_311.1005n	Taxiphyllin	10.39_322.2142n	345.202	10.3935	pos	3.31293	0.000807823	0.734865	768.718	564.903	884.382	657.979	788.097	819.424	813.206	669.995	662.656	854.003	401.766	517.242	711.224	604.399	584.084	460.305	638.585	601.621	HMDB0033615	M+H-H2O, M+Na	C19H30O4	45.7	-0.745919	(S)-[8]-Gingerol
3.53_173.0808m/z	6-(2-Hydroxyethoxy)-6-oxohexanoic acid	10.57_363.1947m/z	363.195	10.5663	pos	1.14908	2.84663e-05	0.634373	58.4856	37.1016	57.621	44.7746	68.7005	64.6136	62.4508	46.0499	65.1717	58.5024	35.9232	30.4026	43.4325	37.0234	40.8201	31.5142	41.0762	36.6208	HMDB0039982	2M+K	C10H14N2	39.3	0.406754	Trimethyl-2-propenylpyrazine
8.46_323.2219m/z	10,12,15-octadecatrienoic acid	10.70_568.3609m/z	568.361	10.7021	neg	6.84212	0.0460944	1.31029	4210.49	5516.98	2785.12	6127.03	4065.83	3034.12	4250.99	6325.72	4199.1	2896	6617.66	5992.56	5063.58	4172.65	6608.46	6175.21	5202.16	4303.54	LMGP02050026	M+FA-H	C26H54NO7P	47	-2.13359	PE(21:0/0:0)
9.60_323.2221m/z	13-Hydroxy-9-methoxy-10-oxo-11-octadecenoic acid	10.70_585.3510m/z	585.351	10.7021	neg	1.77758	0.00196517	1.54508	113.446	175.284	74.5291	168.515	116.083	86.5898	110.215	161.247	112.065	78.3276	202.15	190.227	143.728	127.489	190.895	202.355	193.177	152.25	HMDB0013888	2M-H	C20H23NO	38.7	3.93324	E-10-Hydroxyamitriptyline
7.82_313.2364m/z	9,12,13-TriHOME	10.70_614.3398m/z	614.34	10.6985	pos	1.28669	0.0299541	1.49572	86.3849	129.208	50.3315	144.424	86.6869	62.8839	80.8806	130.15	75.4753	60.2474	177.369	169.387	115.502	84.9367	156.736	137.922	111.645	80.1642	HMDB0035233	2M+NH4	C15H18N6O	38.3	-4.02788	Olomoucine
0.67_395.0999m/z	Vanillylmandelic acid	10.70_636.3482m/z	636.348	10.7021	neg	3.17484	0.0401316	1.31017	882.922	1156.78	591.099	1249.58	869.448	653.696	890.118	1307.06	881.84	620.536	1383.59	1279.6	1076.83	865.189	1384.08	1283.3	1088.31	893.358	HMDB0040704	M-H2O-H	C30H51N6O10+	39	-1.02449	Allodesmosine
11.63_667.5311m/z	DG(18:0/22:6(4Z,7Z,10Z,13Z,16Z,19Z)/0:0)	10.71_434.2428n	457.232	10.7084	pos	3.8207	0.0477647	0.596383	967.516	577.01	188.628	1029.78	1596.13	668.275	1051.47	994.206	1550.25	661.382	879.723	469.179	570.241	376.456	880.966	475.752	565.796	397.966	HMDB0007852	M+NH4, M+Na, M+H, M+H-H2O	C21H39O7P	43.5	-1.28559	LPA(0:0/18:2(9Z,12Z))
14.77_935.6554m/z	TG(14:0/20:5(5Z,8Z,11Z,14Z,17Z)/22:6(4Z,7Z,10Z,13Z,16Z,19Z))	10.72_342.2637m/z	342.264	10.7185	pos	1.11527	0.00053618	0.663401	65.9399	43.7445	74.4031	62.1618	70.0994	65.2793	74.6934	63.5781	55.5096	61.7941	35.9955	28.7845	66.9098	46.9655	36.6973	34.6632	45.9153	54.0253	HMDB0001934	2M+NH4	C10H14N2	39.5	-4.81039	L(-)-Nicotine
10.70_636.3482m/z	Allodesmosine	10.72_433.2347m/z	433.235	10.7233	neg	6.59373	0.0458544	0.630428	3140.69	1979.98	838.304	3231.75	4791.63	2232.63	3352.8	3437.09	5045.16	2196.13	2644.03	1641.55	1981.09	1458.57	2985.78	1633.08	2008.2	1487.53	HMDB0007852	M-H	C21H39O7P	40.8	-3.1691	LPA(0:0/18:2(9Z,12Z))
0.66_162.0528n	2-Hydroxyadipic acid	10.72_569.2095m/z	569.21	10.7233	neg	1.72516	0.0336885	0.566898	174.125	98.7112	34.9234	165.495	262.304	119.864	188.453	190.009	305.7	126.254	132.701	76.4783	96.6362	67.8565	159.902	84.9808	98.7101	72.4244	HMDB0061067	2M-H	C10H15N5O5	38.7	3.83205	arabinofuranosylguanine
9.09_329.3291n	N,N-dimethyl-Safingol	10.73_501.2223m/z	501.222	10.7338	neg	3.0761	0.0393826	0.597667	612.418	366.022	137.369	610.347	957.695	437.351	642.58	667.392	1009.19	437.42	487.487	298.75	360.182	268.772	585.741	293.245	361.41	272.589	HMDB0039001	M-H2O-H	C26H36N2O9	36.4	-3.67304	Purothionin AII
5.47_577.3729m/z	Collettiside I	10.75_598.3110n	621.3	10.7486	pos	1.53304	0.0314552	1.73581	81.5292	141.519	67.5649	89.6756	50.2839	77.2303	158.682	81.733	50.5975	76.4662	246.631	97.0274	105.469	196.249	83.4738	99.669	104.755	198.876	HMDB0061693	M+H, M+Na	C27H51O12P	40.1	-1.442	1-Oleoylglycerophosphoinositol
14.54_876.5057m/z	PS(18:2(9Z,12Z)/22:6(4Z,7Z,10Z,13Z,16Z,19Z))	10.77_597.3028m/z	597.303	10.766	neg	2.43783	0.0460917	1.51022	315.6	476.626	246.408	343.173	201.448	277.469	588.48	362.641	219.933	285.249	689.893	353.922	372.198	647.102	293.378	383.851	383.698	688.963	HMDB0061693	M-H	C27H51O12P	40.2	-2.83679	1-Oleoylglycerophosphoinositol
12.52_403.3048m/z	MG(18:0/0:0/0:0)	10.78_370.2949m/z	370.295	10.7791	pos	1.76567	0.00259643	0.763052	252.734	192.85	271.677	315.41	221.111	225.989	251.276	293.543	213.574	229.297	210.033	151.395	220.328	214.402	180.339	154.606	212.407	199.285	HMDB0011540	M+NH4	C21H36O4	40.1	-0.718396	MG(0:0/18:3(9Z,12Z,15Z)/0:0)
19.19_130.9658m/z	(Chloromethyl)oxirane	10.99_328.2612n	351.251	10.9885	pos	1.14084	0.0176065	0.580693	75.5321	43.8609	95.1025	45.1065	58.4052	91.6917	130.98	45.8127	59.1619	77.9961	53.8487	23.6154	60.9467	54.3253	45.0725	17.8114	52.6132	42.6544	HMDB0031044	M+H, M+Na	C19H36O4	39.4	-0.614891	Avocadene 2-acetate
11.63_398.2477n	4,5-epoxy-17R-HDHA	11.00_327.1937m/z	327.194	10.9985	pos	1.00305	4.65802e-05	0.271952	22.2643	6.05482	15.0562	19.166	23.0652	34.053	14.5137	17.4969	25.0286	29.7349	1.09782	4.82322	11.2739	3.79812	7.54668	4.15046	11.0444	4.70406	HMDB0000482	2M+K	C8H16O2	39.4	1.77591	Caprylic acid
12.88_447.3075m/z	1-Octylglycerol	11.08_347.2190m/z	347.219	11.0819	pos	5.701	0.000310602	0.644182	1625.78	1047.3	1983.68	1304.33	1700.42	1746.6	1880.6	1202.15	1560.44	1628.05	924.777	782.359	1202.92	1234.74	1061.47	710.549	1181.26	1280.33	HMDB0000701	2M+H	C8H15NO3	40.3	3.84083	Hexanoylglycine
0.66_342.1161n	Melibiose	11.14_271.2276m/z	271.228	11.1383	neg	1.43407	0.0151854	0.689909	148.499	102.451	176.632	207.013	108.449	138.206	126.089	197.405	103.996	130.201	131.084	67.6675	115.079	122.035	91.1801	64.8759	117.298	110.388	LMFA01050051	M-H	C16H32O3	44.1	-1.0242	Juniperic acid
13.58_783.5634m/z	PE(16:0/22:5(4Z,7Z,10Z,13Z,16Z))	11.28_334.2874n	352.321	11.2757	pos	2.79176	0.00797127	0.659362	465.772	307.112	449.359	475.511	560.11	347.907	242.317	436.354	546.511	668.106	299.093	306.951	326.759	381.1	186.64	278.195	301.656	376.5	HMDB0002823	M+H, M+NH4	C22H38O2	38.7	0.556371	Docosatrienoic acid
6.73_418.1205m/z	Fenvalerate	11.56_590.4172n	591.424	11.5616	pos	1.66252	8.04179e-05	0.647899	127.464	82.5841	159.607	132.925	120.684	133.993	92.0202	138.128	110.496	131.862	68.6976	91.0148	96.2853	67.9445	80.6809	91.464	91.5777	73.0081	HMDB0029767	M+H, M+Na	C35H58O7	38.5	-1.84017	Saringosterol 3-glucoside
12.52_746.5840n	PA(17:0/22:0)	11.62_432.2023n	433.21	11.6227	pos	1.18713	6.00634e-05	1.32073	71.159	93.9816	83.0309	83.6362	57.168	69.6779	69.73	79.6374	61.8993	64.4924	102.032	100.316	90.2101	97.662	93.1111	89.8231	92.6535	86.0449	HMDB0060897	M+H, M+Na	C23H30NO7+	36.6	0.196353	Diphenhydramine N-glucuronide
12.78_468.3681m/z	Coprocholic acid	11.62_668.5358n	686.57	11.6227	pos	1.47024	2.73493e-05	2.88652	18.2599	52.7076	24.1495	28.1009	5.84598	23.1063	17.6232	27.2772	10.7169	9.25934	46.7985	61.6234	57.3779	34.5083	63.7265	70.503	53.1355	33.9874	HMDB0007263	M+NH4, M+K	C43H72O5	38.5	-3.25243	DG(18:2(9Z,12Z)/22:4(7Z,10Z,13Z,16Z)/0:0)
2.12_741.1776m/z	Gomphrenin II	11.63_238.2296n	239.237	11.6331	pos	2.34358	0.000137102	1.55579	166.257	258.662	203.847	217.155	99.2089	165.808	171.195	204.984	96.8044	171.055	250.871	295.305	275.631	254.83	224.747	257.646	254.817	255.448	LMFA05000007	M+H, 2M+K, M+H-H2O	C16H30O	42.5	-0.448329	Bombykol
4.04_173.1188m/z	2,4,6-Triethyl-1,3,5-trioxane	11.63_257.2475m/z	257.248	11.6331	pos	1.1527	0.00179231	1.41776	59.8896	84.9093	81.1989	74.4445	44.8656	65.9177	55.4077	67.4193	31.9409	57.922	85.7258	102.399	83.2119	92.5526	72.5461	82.3534	77.6818	82.8036	HMDB0031296	2M+H	C8H16O	41.8	0.0408523	(E)-2-Octen-1-ol
12.18_599.3183m/z	1-Stearoylglycerophosphoinositol	11.63_264.2452n	282.279	11.6331	pos	8.17501	0.00473777	0.691408	4362.54	3016.3	5297.05	4059.88	5368.1	3452.27	2948.65	3861.68	5061.61	4851.1	2670.27	3033.87	2682.8	3991.45	2166.36	2812.57	2670.1	4102.96	HMDB0037543	M+H, M+NH4, M+H-H2O	C18H32O	45	-0.496632	(卤)-(Z)-2-(5-Tetradecenyl)cyclobutanone
14.22_571.4342m/z	DG(13:0/20:5(5Z,8Z,11Z,14Z,17Z)/0:0)[iso2]	11.63_375.2738m/z	375.274	11.6301	neg	2.43518	0.000111453	1.69482	142.363	241.279	160.431	219.714	81.3832	132.85	147.172	182.88	78.5025	135.971	211.292	266.57	237.939	259.928	210.528	267.78	235.68	240.516	HMDB0011533	M+FA-H	C19H38O4	38.8	-4.35991	MG(0:0/16:0/0:0)
5.47_902.4872n	Asparasaponin II	11.63_398.2477n	421.253	11.6331	pos	1.65968	8.10736e-05	1.41575	109.315	154.763	135.753	131.335	82.9444	114.4	104.744	125.455	88.0248	91.8651	163.462	159.09	162.69	152.099	151.907	170.501	138.344	140.01	LMFA04000078	M+H, M+Na, M+K	C25H34O4	36.4	4.87907	4,5-epoxy-17R-HDHA
12.52_285.2788m/z	Dihydroisophorol	11.63_429.1929m/z	429.193	11.6301	neg	1.54248	0.000144047	1.51184	78.1581	118.162	80.4838	95.5102	49.0206	71.1112	90.7822	106.511	56.4154	75.4303	105.623	126.47	117.708	120.273	100.954	118.657	127.464	128.149	HMDB0004482	M-H2O-H	C24H32O8	41.5	2.31238	2-Methoxyestrone 3-glucuronide
9.15_338.2100n	Lisuride	11.63_474.1900m/z	474.19	11.6301	neg	1.74201	0.000184312	1.40344	128.158	179.861	151.713	153.766	90.234	119.571	125.812	164.909	93.3185	125.938	164.189	186.059	177.188	176.733	170.131	189.763	190.039	184.787	HMDB0015558	M-H	C24H33N3O3S2	36.8	2.01555	Pipotiazine
1.55_390.1760m/z	Citrusin E	11.63_482.2520n	465.249	11.6331	pos	1.39269	0.000366751	1.3495	92.9301	125.41	102.352	102.952	87.4677	93.6436	89.6912	96.883	81.1849	89.2667	118.522	139.542	122.781	162.257	129.023	107.889	113.829	109.433	HMDB0010351	M+H-H2O, M+H	C25H38O9	40.2	0.839038	11-beta-Hydroxyandrosterone-3-glucuronide
2.01_357.1184m/z	(1x,2x)-Guaiacylglycerol 2-glucoside	11.63_487.2307m/z	487.231	11.6331	pos	1.35832	0.000127075	1.36411	83.6528	114.112	81.1767	99.6647	73.6532	79.2633	84.5237	95.7515	67.727	87.4624	114.682	120.506	117.859	138.561	113.716	106.743	103.459	97.3682	HMDB0001389	2M+Na	C13H16N2O2	36.8	-1.95594	Melatonin
2.81_469.1748m/z	(1R)-Glutathionyl-(2R)-hydroxy-1,2-dihydronaphthalene	11.63_667.5311m/z	667.531	11.6301	neg	2.22924	3.52125e-05	2.44558	55.716	136.258	56.2386	91.7344	16.2776	46.2665	58.1485	110.686	19.1708	47.2053	121.135	148.073	135.012	145.879	93.2389	152.6	141.828	152.297	HMDB0007179	M-H	C43H72O5	38.1	0.639954	DG(18:0/22:6(4Z,7Z,10Z,13Z,16Z,19Z)/0:0)
10.39_322.2142n	(S)-[8]-Gingerol	11.63_770.4362m/z	770.436	11.6331	pos	1.3343	0.00117921	1.29075	111.043	143.329	133.717	133.696	103.274	106.437	111.286	125.137	84.5969	90.2048	146.741	170.704	144.828	139.686	144.162	129.682	138.427	132.401	HMDB0012336	M+K	C38H70NO10P	38.9	-0.878607	PS(14:0/18:2(9Z,12Z))
11.63_238.2296n	Bombykol	11.64_619.4207m/z	619.421	11.6431	pos	2.15712	0.00113865	1.45628	190.065	276.788	206.64	258.21	123.614	184.565	213.34	237.948	111.624	184.577	292.214	256.434	312.496	293.196	223.775	242.437	296.623	297.124	HMDB0035102	M+H	C36H58O8	37.8	0.435498	Lansioside B
7.22_600.2947m/z	Glycylalanylprolylmethionylphenylalanylvalinamide	11.64_707.4369m/z	707.437	11.6431	pos	1.04387	0.0434793	2.09536	25.8819	54.2318	24.2491	35.6844	6.99932	11.8002	78.8098	39.0655	6.20958	4.2373	57.0256	19.3263	79.3166	77.2203	32.6553	24.5409	59.6789	84.0905	HMDB0030732	M+H-H2O	C39H64O12	35.5	0.575045	Torvonin A
12.52_358.3080n	MG(18:0/0:0/0:0)	11.65_617.4033m/z	617.403	11.6514	neg	1.35476	0.0347369	1.26496	175.86	222.456	227.712	195.42	100.521	171.76	221.101	202.253	117.313	170.802	201.26	212.416	260.559	244.327	163.156	211.525	255.484	230.918	HMDB0039446	M-H2O-H	C36H60O9	36.9	-4.0581	Ginsenoside Rh7
6.73_749.4430m/z	PA(15:1(9Z)/22:6(4Z,7Z,10Z,13Z,16Z,19Z))	11.66_361.1655m/z	361.165	11.6624	neg	1.09192	0.0420032	1.502	62.0769	93.2394	60.7145	51.8126	69.4351	69.5027	41.0759	57.4695	74.4217	72.1834	57.4856	124.672	58.2597	140.314	57.7767	133.431	61.8038	112.173	HMDB0029566	M+FA-H	C19H24O4	37.7	-0.643214	Isopulegone caffeate
11.63_770.4362m/z	PS(14:0/18:2(9Z,12Z))	11.87_290.2601n	308.295	11.8746	pos	1.81124	0.0111591	0.52001	146.572	76.2186	178.876	104.869	192.356	97.2692	66.4392	106.519	192.249	233.995	58.0507	105.445	52.8682	113.183	24.4824	97.301	54.9538	103.464	HMDB0035276	M+H, M+NH4	C20H34O	41.2	-3.00503	8alpha-13(16),14-Labdadien-8-ol
12.37_531.3303m/z	3-keto Fusidic acid	12.16_600.3266n	601.334	12.1608	pos	6.25445	0.0216505	1.42369	2250.96	3204.67	1015.56	3177.92	2434.59	1759.19	2345.76	3171.6	2397.75	1705.34	3763.65	3951.87	2478.01	2721.89	3934.01	3895.06	2483.7	2409.2	HMDB0061696	M+H, M+Na, M+K, M+H-H2O	C27H53O12P	41.9	-1.47261	1-Stearoylglycerophosphoinositol
9.77_266.1873n	10,11-epoxy-3,7,11-trimethyl-2E,6E-tridecadienoic acid	12.16_645.2972m/z	645.297	12.1608	pos	1.74099	0.0302934	1.43872	177.461	255.316	66.7871	237.892	209.846	134.994	178.678	252.962	209.114	129.411	302.719	323.537	200.398	189.877	323.883	317.205	197.576	187.335	HMDB0013328	2M+K	C14H25NO6	37.7	-3.83739	Pimelylcarnitine
3.87_243.1243m/z	Phaseolic acid	12.18_599.3183m/z	599.318	12.1797	neg	6.58547	0.0417641	1.379	3098.85	4273.32	1260.14	4230.74	3461.05	2402.67	3104.26	4276.67	3680.74	2374.49	4567.19	5515.02	3341.24	3126.08	5349.67	5454	3518.53	3314.82	HMDB0061696	M-H	C27H53O12P	40	-3.20781	1-Stearoylglycerophosphoinositol
3.12_464.2256n	Linalool oxide D 3-[apiosyl-(1->6)-glucoside]	12.21_341.2116n	340.209	12.2112	neg	1.09995	0.00993477	1.09019	298.669	325.605	312.926	305.034	298.092	295.641	282.124	308.686	289.487	297.363	319.65	302.681	306.659	298.626	338.181	326.788	365.899	346.358	HMDB0062685	M-H2O-H, 2M-H, M-H	C22H29O3-	38.1	-0.235543	14-oxo-DoHE(1-)
6.96_239.1290m/z	Neocnidilide	12.23_283.2875n	284.295	12.2346	pos	2.55658	0.0359579	0.865366	1179.23	1020.46	1181.81	1206.49	1288.02	1066.42	943.084	1141.46	1355.39	1251.16	1293.37	1130.79	895.011	943.334	1028.18	1082.3	892.032	898.697	HMDB0034146	M+H, 2M+Na, 2M+H	C18H37NO	39.9	-0.0474636	Octadecanamide
14.76_852.5063m/z	PS(16:0/22:6(4Z,7Z,10Z,13Z,16Z,19Z))	12.37_531.3303m/z	531.33	12.3704	pos	1.50518	0.0230456	0.720649	198.33	142.926	282.047	200.261	117.591	238.741	221.75	189.732	117.665	218.849	105.653	154.244	173.717	123.217	141.747	153.074	164.744	127.013	HMDB0060745	M+H	C31H46O7	37	-2.49955	3-keto Fusidic acid
1.09_286.0922m/z	N(2)-phenylacetyl-L-glutaminate	12.52_285.2788m/z	285.279	12.5175	pos	1.16585	0.000786269	1.36656	68.4577	93.5516	77.6477	92.7076	57.2886	63.6298	56.224	81.375	55.6483	63.1402	96.6856	101.104	98.5705	77.6451	98.5344	93.8076	80.3729	101.693	HMDB0029557	2M+H	C9H18O	40.7	-0.185108	Dihydroisophorol
1.86_167.1308n	5-Butyl-4-ethyl-2-methyloxazole	12.52_358.3080n	359.315	12.5175	pos	11.431	0.000151256	1.2967	7500.25	9725.6	8519.29	9082.68	6533.27	7073.45	6910.31	8689.3	6321.55	6872.15	10361.7	10253	9493.16	8803	10165.5	10121.8	9227.47	9379.18	HMDB0011131	M+H, M+K, M+NH4, M+Na, 2M+H, 2M+Na, 2M+NH4, M+H-H2O	C21H42O4	41	-0.741567	MG(18:0/0:0/0:0)
12.16_645.2972m/z	Pimelylcarnitine	12.52_403.3048m/z	403.305	12.5234	neg	2.77052	2.72519e-05	1.44051	277.237	399.363	319.674	330.259	209.533	259.164	274.618	355.751	213.252	255.646	382.272	405.363	400.682	387.688	416.54	402.883	426.109	373.368	HMDB0011131	M+FA-H	C21H42O4	38.7	-4.87328	MG(18:0/0:0/0:0)
8.57_546.3184m/z	PE(10:0/10:0)	12.52_723.5935m/z	723.593	12.5234	neg	1.59737	8.11962e-05	1.79041	53.5763	95.9233	58.2851	78.5564	28.0792	45.2137	58.1567	83.9662	31.0868	45.2661	92.1266	107.633	95.8919	94.4351	80.0155	102.667	96.0214	98.5955	HMDB0007614	M-H	C47H80O5	38	0.260147	DG(22:0/22:6(4Z,7Z,10Z,13Z,16Z,19Z)/0:0)
9.45_360.2737m/z	2-Hydroxylauroylcarnitine	12.52_742.6326m/z	742.633	12.5175	pos	1.11605	5.91083e-05	1.91808	22.2624	42.7012	23.2265	33.8457	13.8741	21.4664	21.4252	33.6584	13.4351	17.1679	42.3778	49.0051	41.9912	31.9826	46.9359	48.5389	46.4033	34.3744	HMDB0007614	M+NH4	C47H80O5	41.9	-2.41722	DG(22:0/22:6(4Z,7Z,10Z,13Z,16Z,19Z)/0:0)
12.52_723.5935m/z	DG(22:0/22:6(4Z,7Z,10Z,13Z,16Z,19Z)/0:0)	12.52_746.5840n	769.573	12.5175	pos	3.61104	8.82163e-06	1.5596	365.856	570.59	424.412	457.361	308.778	347.047	312.814	452.145	286.473	337.817	570.756	623.565	537.269	471.941	599.738	630.104	556.893	574.452	LMGP10010242	M+Na, M+H	C42H83O8P	38.4	1.92517	PA(17:0/22:0)
15.89_618.5211n	DG(18:1(11Z)/18:2(9Z,12Z)/0:0)	12.52_762.5564n	785.547	12.5175	pos	1.20773	6.31626e-06	1.71821	31.222	53.6459	41.3993	33.327	27.6863	30.3157	23.402	34.7793	28.4185	30.4481	49.2497	64.8219	53.3372	44.1486	61.3003	59.0268	48.4934	48.7896	LMGP10020070	M+H, M+Na, M+H-H2O	C45H79O7P	36.1	0.0606607	PA(O-20:0/22:6(4Z,7Z,10Z,13Z,16Z,19Z))
11.63_487.2307m/z	Melatonin	12.58_395.3667m/z	395.367	12.5788	pos	1.01725	0.0488891	0.85848	203.386	174.603	227.315	175.435	256.705	205.331	183.274	170.512	224.722	183.798	167.433	199.795	171.515	151.489	194.876	202.772	164.561	144.384	HMDB0000937	M+H-H2O	C29H48O	40.4	-1.26921	Stigmasterol
9.60_325.2369m/z	13-Hydroxy-9-methoxy-10-oxo-11-octadecenoic acid	12.73_585.4136m/z	585.414	12.7271	neg	2.04785	0.000956837	1.25769	305.343	384.026	302.105	333.862	267.864	339.75	229.461	343.708	270.834	355.156	407.758	413.454	361.077	357.175	407.024	408.013	376.763	340.946	HMDB0036060	M-H2O-H	C36H60O7	41	-4.03585	Hebevinoside IV
0.65_342.1159n	Melibiose	12.78_468.3681m/z	468.368	12.7761	pos	1.91665	0.000762681	0.751477	262.729	197.435	269.66	315.455	236.08	228.328	287.997	305.96	231.724	226.629	195.081	222.738	217.524	180.345	169.381	221.722	203.314	169.373	HMDB0000601	M+NH4	C27H46O5	41.4	-0.470965	Coprocholic acid
10.70_568.3609m/z	PE(21:0/0:0)	12.78_611.4065m/z	611.407	12.7757	neg	1.14583	0.0206189	0.874936	254.92	223.038	327.502	243.956	264.947	229.559	251.281	233.254	250.122	238.737	243.05	224.332	239.014	220.972	226.93	201.61	223.447	204.95	LMGP10010115	M-H2O-H	C34H63O8P	34	-2.66109	PA(14:1(9Z)/17:1(9Z))
13.48_731.5523n	Araliacerebroside	12.85_324.3261m/z	324.326	12.8487	pos	1.14928	0.00551117	0.557268	59.0418	32.9021	76.2896	50.3724	69.175	33.4925	35.2844	45.8908	68.6173	93.2121	33.9179	36.4127	29.7468	38.3473	16.6172	38.1459	28.5221	41.507	HMDB0033608	M+NH4	C21H38O	40.3	0.00410563	2-Heptadecylfuran
9.83_325.2376m/z	Ethyl 2E,4Z-hexadecadienoate	12.88_447.3075m/z	447.307	12.88	pos	1.82487	0.0359363	0.743871	327.731	243.79	222.615	460.932	324.914	237.132	416.718	415.943	312.199	231.394	223.705	292.294	287.2	209.496	181.526	273.546	256.562	225.988	LMGL01020027	2M+K	C11H24O3	35.5	-1.86464	1-Octylglycerol
8.63_555.2733m/z	PG(22:6(4Z,7Z,10Z,13Z,16Z,19Z)/0:0)	13.02_284.2713n	283.264	13.0234	neg	3.73403	0.0105087	0.91709	3650.98	3348.28	3751.37	3592.82	3738.39	3541.64	3393.9	3764.23	3884.92	3540.57	3174.78	3584.52	3232.97	3086.03	3497.83	3712.32	3432.43	3065.32	HMDB0000827	M-H, 2M-H, M+FA-H	C18H36O2	39.6	-0.930249	Stearic acid
0.93_286.0922m/z	Gynocardin	13.02_383.1882m/z	383.188	13.0234	neg	2.98262	0.0170889	0.910601	2217.42	2019.18	2186.61	2324.16	2132.23	2071.64	2157.32	2472.42	2141.84	2253.13	1890.24	2231.4	1983.81	1856.6	2023.22	2287.48	2012.85	1867.87	HMDB0030523	M-H2O-H	C23H30O6	41.2	4.43699	Citreoviridin C
0.66_490.1777m/z	4-O-Methyl-a-D-glucosyl-(1->2)-b-D-xylosyl-(1->4)-D-xylose	13.02_657.5031m/z	657.503	13.0234	neg	1.51927	0.0273492	0.925096	773.063	715.157	830.398	746.142	805.519	753.199	718.347	755.053	850.352	725.494	700.603	734.736	699.008	688.414	770.312	777.855	708.289	642.04	HMDB0006202	2M-H	C18H35NO4	35.5	-4.29738	4,8 Dimethylnonanoyl carnitine
5.50_883.3821m/z	PG(6:0/6:0)	13.03_666.4522m/z	666.452	13.0345	neg	1.43728	0.00014632	0.891522	315.073	280.894	312.287	338.18	305.819	322.247	321.276	323.238	304.464	293.071	286.457	279.436	278.493	265.88	264.828	288.173	303.394	280.493	HMDB0008830	M-H2O-H	C37H68NO8P	37.9	2.67625	PE(14:0/18:3(6Z,9Z,12Z))
11.63_375.2738m/z	MG(0:0/16:0/0:0)	13.07_481.3301m/z	481.33	13.0664	neg	1.34136	0.0325642	0.580197	107.174	62.182	141.918	100.225	137.873	101.074	10.5816	103.731	153.334	108.656	29.5654	72.3225	48.798	98.7905	14.2074	74.4171	61.1351	98.2201	HMDB0032111	M-H	C31H46O4	37.6	-4.65872	Adlupone
14.53_573.4499m/z	DG(13:0/20:4(5Z,8Z,11Z,14Z)/0:0)[iso2]	13.08_426.3492n	427.356	13.0808	pos	1.62133	0.000106216	0.665681	129.461	86.1794	128.345	139.907	142.169	128.327	113.946	129.786	131.528	121.675	67.7512	115.517	94.4605	60.2529	90.1118	110.488	88.3689	62.4851	HMDB0031080	M+H, M+Na	C29H46O2	38.4	-1.32965	Momordenol
3.35_464.2245n	Linalool oxide D 3-[apiosyl-(1->6)-glucoside]	13.16_440.3288n	463.318	13.1645	pos	1.75786	6.71623e-05	0.790391	240.341	189.964	256.019	254.215	220.166	251.507	245.204	262.518	201.033	232.071	201.938	169.171	181.726	199.113	196.394	178.043	181.562	211.763	HMDB0012560	M+Na, M+K, M+H-H2O	C29H44O3	38.8	-0.613268	13'-Hydroxy-alpha-tocotrienol
8.87_487.2685m/z	Macrophorin D	13.21_337.2717m/z	337.272	13.2056	pos	1.7187	0.0452019	0.751379	305.041	229.201	409.967	274.823	377.669	170.333	202.286	286.043	401.082	318.123	279.592	213.291	224.201	240.277	152.714	215.298	234.925	273.313	LMFA01050072	M+Na	C19H38O3	41.4	1.20258	19-hydroxy-nonadecanoic acid
1.14_201.1231m/z	Valyl-Threonine	13.23_429.3723m/z	429.372	13.2254	pos	2.67416	0.00517704	0.702238	480.878	337.691	567.727	622.874	471.876	377.778	429.503	597.699	431.532	348.032	391.061	396.832	376.798	227.18	347.388	380.49	334.06	247.717	HMDB0012168	M+H	C29H48O2	39.3	-0.925173	4alpha-Formyl-4beta-methyl-5alpha-cholesta-8-en-3beta-ol
6.44_598.2789m/z	Vignatic acid A	13.28_772.5474m/z	772.547	13.2754	pos	1.05692	0.047457	1.5307	57.1659	87.5039	39.7506	83.673	34.9804	37.6327	97.6247	86.6034	29.1958	47.8663	70.1646	103.604	130.954	61.5809	81.9797	94.585	112.538	44.6247	HMDB0010163	M+H-H2O	C42H80NO10P	43.3	-1.69279	PS(18:0/18:1(9Z))
11.63_482.2520n	11-beta-Hydroxyandrosterone-3-glucuronide	13.33_385.1778m/z	385.178	13.3263	pos	1.63155	0.0386052	0.638525	183.532	117.19	138.753	222.547	147.397	288.419	106.987	165.28	124.45	274.423	118.219	179.096	85.8069	79.2285	122.554	186.781	87.8229	78.0098	HMDB0062561	2M+Na	C6H15NO5	38.4	-4.06287	trizma acetate
5.64_255.1238m/z	Isoamyl 2-furonpropionate	13.39_543.1599m/z	543.16	13.3915	neg	2.04915	0.026859	0.622466	264.635	164.726	187.306	242.388	228.768	408.369	148.493	233.973	240.822	426.961	137.971	249.229	127.423	131.646	169.08	253.172	136.473	112.817	HMDB0033935	2M-H	C19H12O2	40	-0.445386	Anigorufone
2.82_512.2258m/z	PS(14:1(9Z)/0:0)	13.45_270.2559n	271.263	13.4506	pos	8.49998	0.000136616	0.765842	5210.41	3990.35	6268.98	4881.95	5041.7	5594.92	4914	4675.44	4877.19	5429.12	4139.69	3467.67	4394.14	4018.59	4444.27	3421.26	3732.26	4304.94	HMDB0002259	M+H, M+Na, M+NH4, 2M+H, 2M+Na	C17H34O2	42.1	-0.079	Heptadecanoic acid
1.64_310.0928m/z	Dopamine glucuronide	13.47_570.5081m/z	570.508	13.4706	pos	1.49811	0.00767104	0.672156	139.038	93.4554	119.659	177.515	148.319	109.171	106.451	180.297	146.382	124.51	151.033	103.08	69.4359	71.6425	112.95	101.759	73.598	64.1439	HMDB0007070	M+NH4	C34H64O5	40.8	-1.99229	DG(15:0/16:1(9Z)/0:0)
13.08_426.3492n	Momordenol	13.47_731.5526n	754.543	13.4706	pos	2.42057	0.0405647	0.747544	578.884	432.742	505.104	774.512	626.779	480.953	430.686	720.665	629.493	462.88	676.161	463.85	316.592	325.887	542.34	479.658	317.308	340.136	HMDB0033621	M+H, M+Na	C40H77NO10	39.2	-2.89385	Araliacerebroside
0.97_179.0564m/z	Deoxyribose	13.48_731.5523n	776.55	13.4772	neg	2.19601	0.0143143	0.737845	402.607	297.061	391.095	516.518	448.056	302.307	330.477	490.861	430.068	311.471	428.213	323.446	232.707	253.691	341.46	315.085	236.303	245.585	HMDB0033621	M-H, M+FA-H	C40H77NO10	40.7	-3.36349	Araliacerebroside
10.23_370.2947m/z	3-hydroxytetradecanoyl carnitine	13.48_844.5381m/z	844.538	13.4772	neg	1.17188	0.0035195	0.702864	88.6828	62.332	81.3929	115.928	100.734	63.2303	76.4587	104.19	94.2622	73.2668	85.3952	61.658	53.1215	54.2235	70.1306	66.9991	54.9236	52.2045	LMGP03010189	M+FA-H	C43H78NO10P	40	4.4631	PS(15:1(9Z)/22:2(13Z,16Z))
10.78_370.2949m/z	MG(0:0/18:3(9Z,12Z,15Z)/0:0)	13.52_520.4715m/z	520.472	13.5206	pos	1.32489	0.00673506	0.803131	188.79	151.623	161.976	200.94	193.351	192.403	204.73	200.492	183.019	173.41	126.675	178.591	155.542	121.502	189.361	183.906	141.329	116.08	LMSP02010018	M+Na	C31H63NO3	40.7	3.01855	Cer(d18:0/13:0)
4.55_981.6546m/z	PS(DiMe(13,5)/MonoMe(13,5))	13.52_699.5274n	722.516	13.5206	pos	4.62985	0.0198385	0.853863	3490.24	2980.18	3110.62	3789.06	3466.69	3468.22	3885.57	3695.75	3306.33	3199.65	2576.88	3373.46	3182.93	2351.09	3565.07	3429.92	2880.65	2481.46	HMDB0031983	M+H-H2O, M+Na, M+H	C39H73NO9	41.3	-1.64884	Lucyobroside
9.38_561.2544m/z	Eriojaposide B	13.52_734.4946m/z	734.495	13.52	neg	1.03884	0.00277315	0.740376	82.9854	61.4404	89.8265	102.41	75.9011	75.4889	95.0139	86.0782	72.6444	66.5203	46.8331	75.5832	71.9827	49.6749	73.9783	62.5417	59.0401	51.8892	HMDB0000614	M-H	C38H74NO10P	35	-4.23287	PS(16:0/16:0)
10.70_614.3398m/z	Olomoucine	13.52_812.5118m/z	812.512	13.52	neg	1.42162	0.036331	0.865029	398.553	344.76	400.734	410.634	426.276	396.352	416.782	367.17	370.945	399.534	239.227	400.861	386.997	291.014	397.309	390.15	363.545	288.977	LMGP03020074	M+FA-H	C42H74NO9P	41.3	4.48847	PS(O-16:0/20:5(5Z,8Z,11Z,14Z,17Z))
10.70_585.3510m/z	E-10-Hydroxyamitriptyline	13.53_699.5260n	744.525	13.5312	neg	3.45991	0.0177634	0.859009	2013.92	1729.98	1885.12	2074.46	2022.65	1991.19	2165.29	2022.19	1942.28	2008.18	1263.39	1980.29	1849.59	1465.55	1965.66	1992.68	1859.57	1463.06	HMDB0031983	M-H, M+FA-H	C39H73NO9	42	-3.61039	Lucyobroside
0.66_138.0545m/z	3-Pyridylacetic acid	13.58_783.5634m/z	783.563	13.5816	pos	1.05562	0.0110016	1.18495	131.03	155.265	146.102	136.899	139.533	108.73	139.617	138.778	128.529	110.054	137.843	178.433	150.275	126.994	172.078	165.267	141.903	169.323	HMDB0008944	M+NH4	C43H76NO8P	36.4	-1.64437	PE(16:0/22:5(4Z,7Z,10Z,13Z,16Z))
5.47_756.4287n	Schidigerasaponin F2	13.63_355.3203m/z	355.32	13.6273	neg	1.22701	1.91186e-05	0.332934	35.3553	11.771	34.976	29.5653	48.7666	31.3784	22.8501	32.1147	51.4454	31.7458	18.8983	11.2235	15.5434	8.473	11.3733	7.66562	13.3969	7.59374	HMDB0061660	M-H	C22H44O3	40.1	-4.25176	2(R)-hydroxydocosanoic acid
0.66_504.1693n	Maltotriose	13.77_340.3571m/z	340.357	13.7743	pos	2.34802	0.030935	0.711806	476.354	339.072	661.614	445.705	608.509	261.922	373.62	441.768	668.324	349.371	353.687	323.552	400.631	346.633	221.795	362.219	374.825	329.231	HMDB0000583	M+H	C22H45NO	39.1	-0.780756	Docosanamide
0.63_329.0858m/z	Methionine sulfoxide	13.83_748.5119m/z	748.512	13.8325	neg	5.90507	0.00134076	0.831406	3954	3287.38	4112.4	4276.17	4247.31	3600.74	4079.22	3883.75	4185.83	3246.56	2963.44	3827	3193.61	3009.58	3602.51	3394.74	3253.36	3054.77	LMGP03010064	M-H	C39H76NO10P	35.5	-2.04922	PS(12:0/21:0)
7.22_655.2213m/z	Vanilloloside	13.86_366.3729m/z	366.373	13.864	pos	3.38221	0.0162261	0.664296	770.575	511.89	1110.77	745.718	929.92	431.631	510.467	722.192	1061.54	652.364	555.678	527.24	568.988	586.512	261.435	537.479	496.529	561.256	LMFA08040052	M+H-H2O	C24H49NO2	41.5	-0.34767	Behenoyl-EA
3.19_495.2073m/z	2-O-(beta-D-galactopyranosyl-(1->6)-beta-D-galactopyranosyl) 2S,3R-dihydroxynonanoic acid	13.90_787.4989m/z	787.499	13.905	neg	1.4056	0.000529746	1.46083	76.7545	112.125	85.7726	86.2197	56.524	81.8939	82.7192	71.7852	59.4066	89.715	95.9105	134.066	113.82	99.455	102.763	146.309	105.226	99.4509	HMDB0060612	M-H2O-H	C40H74N2O14	37.2	3.3612	N-di-Demethyl roxithromycin
9.78_305.2109m/z	cis-[8]-Shogaol	14.06_911.5649m/z	911.565	14.056	neg	1.27757	0.03346	0.193512	50.4551	9.76368	10.906	6.52264	80.0503	114.149	5.68363	4.20218	78.9487	103.179	28.8801	14.0784	3.1584	5.47465	3.78626	11.2343	5.36084	6.13655	HMDB0009819	M-H	C49H85O13P	38.8	-0.610955	PI(18:0/22:5(4Z,7Z,10Z,13Z,16Z))
6.72_376.3055m/z	13,14-Dihydro PGF-1a	14.12_298.2869n	299.294	14.116	pos	3.17137	0.00470429	0.784568	977.717	767.086	1188.53	865.973	914.989	1081.81	902.622	870.238	973.12	1024.46	577.942	681.99	940.64	692.638	945.991	691.89	875.467	730.13	HMDB0000772	M+H, M+Na, M+NH4	C19H38O2	39.5	-0.992384	Nonadecanoic acid
		14.17_913.5809m/z	913.581	14.1745	neg	5.10373	0.030073	0.321565	935.804	300.922	297.923	257.735	1458.33	1725.76	218.17	285.598	1489.72	1753.2	710.463	292.966	218.214	239.623	227.609	284.886	221.096	212.515	HMDB0009856	M-H	C49H87O13P	39.7	-0.312689	PI(18:2(9Z,12Z)/22:2(13Z,16Z))
		14.22_571.4342m/z	571.434	14.2181	neg	1.55709	0.00141719	1.47067	96.3946	141.765	134.511	127.945	67.38	77.5104	110.263	117.338	60.1283	76.0816	167.8	125.121	150.811	142.09	142.144	127.155	145.68	133.32	LMGL02010369	M-H	C36H60O5	42	-4.61135	DG(13:0/20:5(5Z,8Z,11Z,14Z,17Z)/0:0)[iso2]
		14.27_940.6080n	985.607	14.2718	neg	3.11676	0.0247266	0.524653	480.265	251.973	235.279	840.068	503.097	282.618	427.184	771.061	495.825	286.986	482.174	142.659	263.619	179.129	377.408	138.886	269.719	162.186	LMGP06010524	M-H, M+FA-H	C51H89O13P	40.3	4.17787	PI(20:1(11Z)/22:4(7Z,10Z,13Z,16Z))
		14.40_573.4500m/z	573.45	14.4016	neg	1.77476	0.0325549	1.40052	206.48	289.179	202.465	313.895	171.348	156.547	225.466	270.548	162.673	148.898	454.366	224.377	279.978	325.988	223.752	213.688	288.947	302.34	LMGL02010458	M-H	C36H62O5	45.7	-4.32187	DG(15:1(9Z)/18:3(9Z,12Z,15Z)/0:0)[iso2]
		14.46_901.4879m/z	901.488	14.4556	neg	1.17155	0.0136725	1.2335	130.581	161.072	179.376	127.868	102.305	142.571	140.285	110.617	95.3701	146.253	143.259	181.605	166.638	156.111	151.245	177.123	161.282	151.31	LMGP06010423	M-H	C49H75O13P	37.7	0.735083	PI(18:4(6Z,9Z,12Z,15Z)/22:6(4Z,7Z,10Z,13Z,16Z,19Z))
		14.53_573.4499m/z	573.45	14.5306	neg	2.50923	0.00839521	1.39443	346.669	483.406	388.075	467.38	262.402	270.333	449.619	422.243	252.57	260.733	677.951	412.898	486.72	484.424	469.923	406.283	461.984	467.063	LMGL02010368	M-H	C36H62O5	44.2	-4.44711	DG(13:0/20:4(5Z,8Z,11Z,14Z)/0:0)[iso2]
		14.54_876.5057m/z	876.506	14.5414	neg	1.30308	9.58632e-06	1.46464	56.9892	83.4687	42.905	67.9807	62.9259	54.3648	65.473	60.0942	55.6732	46.4967	78.9639	77.4124	76.2832	80.5246	81.6379	92.2308	87.2292	93.4677	HMDB0012406	M+FA-H	C46H74NO10P	36.6	2.91722	PS(18:2(9Z,12Z)/22:6(4Z,7Z,10Z,13Z,16Z,19Z))
		14.54_927.5035m/z	927.504	14.5414	neg	1.4437	0.000274259	1.18362	192.349	227.668	167.34	206.954	182.968	180.833	210.621	210.658	193.526	185.897	223.567	223.463	225.629	231.718	257.802	224.505	222.514	212.149	LMGP06010809	M-H	C51H77O13P	37.9	0.657989	PI(22:6(4Z,7Z,10Z,13Z,16Z,19Z)/20:5(5Z,8Z,11Z,14Z,17Z))
		14.70_957.8131m/z	957.813	14.7021	neg	1.06846	0.0015118	0.686287	70.4865	48.374	68.8966	67.0578	85.9606	71.7426	75.4328	49.4259	75.3308	70.0449	45.7519	42.0876	54.6085	47.2978	73.7146	38.4161	50.6531	34.4622	HMDB0005410	M+FA-H	C59H108O6	32.3	0.292372	TG(18:0/18:2(9Z,12Z)/20:1(11Z))
		14.71_986.7933m/z	986.793	14.7131	neg	1.43549	0.0109238	0.801071	241.47	193.435	248.567	219.176	288.137	251.472	254.515	171.14	272.446	226.309	186.92	210.958	202.329	191.803	250.637	166.472	181.233	157.127	LMGP01011055	M-H2O-H	C60H112NO8P	31.8	-1.44497	PC(20:4(5Z,8Z,11Z,14Z)/32:0)
		14.76_852.5063m/z	852.506	14.7561	neg	1.16765	0.0212375	1.1873	172.267	204.532	193.9	171.454	177.923	200.639	189	136.682	146.155	162.381	179.993	190.59	185.08	191.954	184.517	232.68	218.942	252.502	HMDB0012362	M+FA-H	C44H74NO10P	37.7	3.79085	PS(16:0/22:6(4Z,7Z,10Z,13Z,16Z,19Z))
		14.77_935.6554m/z	935.655	14.7707	pos	3.95389	0.0159798	0.863134	2577.88	2225.06	2855.48	2559.53	2154.67	2362.09	2618.62	2918.03	2594.76	2559.88	2169.94	1859.32	2317.98	1952.14	2313.42	2048.55	2646.38	2492.72	HMDB0042869	M+K	C59H92O6	35.2	3.23131	TG(14:0/20:5(5Z,8Z,11Z,14Z,17Z)/22:6(4Z,7Z,10Z,13Z,16Z,19Z))
		14.94_608.5006n	631.49	14.945	pos	6.11696	0.0120404	0.800439	4021.8	3219.21	4762.8	4286.2	2855.32	3896.49	3880.65	4668.63	3265.36	4558.97	3499.09	3298.71	2517.29	3030.11	2882.94	3318.89	3518.34	3688.31	HMDB0035900	M+Na, M+K, M+NH4	C37H68O6	38.3	-1.61131	Muricatenol
		15.01_937.6697m/z	937.67	15.0076	pos	2.96368	0.04638	0.868008	1751.83	1520.6	1751.59	1871.8	1542.94	1520.54	1865.46	2075.17	1720.36	1666.79	1623.27	1172.04	1528.74	1459	1529.09	1233.04	1854.25	1765.39	LMGP06010443	M+H	C50H97O13P	35.4	-4.5546	PI(19:0/22:0)
		15.14_562.4586n	585.448	15.1441	pos	6.47308	0.0395106	0.836474	6496.49	5434.15	7570.02	6047.25	5046.1	6858.2	6051.76	6484.42	5903.99	8010.21	4767.18	6198.38	4032.92	4666.37	5395.19	6850.49	5815.58	5747.06	LMGL02010454	M+Na, M+K, M+NH4	C35H62O5	38.2	-1.9589	DG(15:1(9Z)/17:2(9Z,12Z)/0:0)[iso2]
		15.28_820.6248m/z	820.625	15.2775	pos	1.08577	0.0392955	0.718559	109.488	78.6737	109.162	131.624	120.901	80.063	107.43	118.848	139.378	68.5	98.4676	83.1083	73.2752	40.5348	132.041	88.8792	69.0291	44.0549	HMDB0008054	M+H-H2O	C48H88NO8P	36	3.95103	PC(18:0/22:4(7Z,10Z,13Z,16Z))
		15.44_616.5053n	639.495	15.4398	pos	11.5753	0.0187684	0.595667	7579.59	4514.91	9161.62	10874.2	5922.89	4376.22	7122.15	11944.6	6458.04	4776.94	7404.69	2867.38	4577.51	3001.89	6432.16	3168.42	4984.54	3682.72	HMDB0007191	M+Na, M+K, M+NH4, M+H, M+H-H2O	C39H68O5	40.8	-2.21706	DG(18:1(11Z)/18:3(6Z,9Z,12Z)/0:0)
		15.76_592.5051n	615.494	15.756	pos	8.39052	0.00671436	0.666824	4296.73	2865.16	4703.81	5135.64	3704.98	2950.17	4074.77	6597.09	3835.39	3371.95	3416.17	2088.65	3321.33	2198.45	3422.15	2978.73	2834.92	2660.9	HMDB0007103	M+Na, M+K, M+NH4, M+H-H2O	C37H68O5	40.1	-2.73677	DG(16:0/18:2(9Z,12Z)/0:0)
		15.89_618.5211n	641.51	15.8857	pos	3.98539	0.00160174	0.603218	735.835	443.869	746.86	878.044	684.866	454.819	810.553	1014.82	776.303	520.416	656.438	335.01	421.375	327.926	516.767	464.901	445.785	382.751	HMDB0007190	M+Na, M+K, M+NH4	C39H70O5	39.5	-2.02712	DG(18:1(11Z)/18:2(9Z,12Z)/0:0)
		16.03_876.8000m/z	876.8	16.0306	pos	1.86355	0.00842435	0.880913	644.135	567.427	688.877	652.296	716.796	601.474	602.913	596.809	684.646	609.266	495.502	536	512.953	603.584	648.601	613.167	567.977	561.629	HMDB0005382	M+NH4	C55H102O6	30.8	-1.66482	TG(16:0/18:1(9Z)/18:1(9Z))
		16.21_936.8105m/z	936.811	16.2092	neg	2.39967	0.0490066	0.838602	1024.38	859.05	1312.07	1016.72	1259.97	1048.54	947.814	738.418	968.714	902.823	895.05	872.565	907.238	879.009	1066.35	782.459	710.901	758.833	LMGL03010015	M-H	C61H99D5O6	35.9	3.33733	TG(20:2(11Z,14Z)/18:3(6Z,9Z,12Z)/20:2(11Z,14Z)) (d5)
		16.60_607.3895m/z	607.39	16.6025	pos	3.29655	0.00978281	0.578785	563.177	325.958	757.452	519.725	832.752	306.571	312.243	565.066	824.339	387.269	274.39	330.531	285.95	351.101	340.317	312.522	303.742	409.114	HMDB0030538	M+K	C40H56O2	38.4	-2.88439	Cryptoxanthin epoxide
		16.60_753.4213m/z	753.421	16.6025	pos	1.20649	0.0126209	0.384071	53.3141	20.4764	74.6906	42.8708	98.537	25.7173	17.7442	37.7239	96.2851	32.9436	10.4789	18.7701	21.5522	28.4254	22.6278	21.341	14.3111	26.3047	HMDB0015195	2M+K	C22H31NO3	39.5	-3.67559	Oxybutynin
		18.11_479.3118m/z	479.312	18.1096	neg	1.4425	0.0447839	2.0355	54.8384	111.623	0	168.149	33.7249	16.33	45.475	131.804	31.6407	11.5836	97.9777	118.383	117.427	59.1996	181.052	131.89	125.826	61.2321	HMDB0039160	2M-H	C11H20N4O2	37.6	3.76756	L-Gizzerosine
		19.19_130.9658m/z	130.966	19.1867	pos	1.57763	0.00280863	1.26628	180.777	228.915	163.647	142.241	168.184	174.021	202.392	188.157	223.843	183.731	264.323	231.348	225.447	224.213	262.063	233.302	216.37	174.252	HMDB0034232	M+K	C3H5ClO	34.5	-2.48215	(Chloromethyl)oxirane
		2.01_357.1184m/z	357.118	2.01008	neg	4.02569	0.00017182	1.82114	325.821	593.364	431.112	298.36	267.696	325.138	398.246	295.709	274.019	316.287	487.855	430.006	673.422	746.414	531.545	435.36	683.222	759.085	HMDB0033301	M-H2O-H	C16H24O10	46.5	-1.85049	(1x,2x)-Guaiacylglycerol 2-glucoside
		2.01_358.1263n	376.16	2.00923	pos	3.54328	2.04806e-05	1.95447	205.388	401.426	247.366	185.67	180.453	208.905	252.478	183.607	179.919	204.709	380.604	285.976	441.298	486.156	358.509	305.433	433.995	519.437	HMDB0029651	M+NH4, M+K, M+Na, M+H	C16H22O9	40.4	-0.2056	Phlorisobutyrophenone 2-glucoside
		2.01_404.1915m/z	404.192	2.00923	pos	2.3051	0.000111456	1.68963	127.054	214.673	152.184	113.74	121.855	128.555	147.826	113.622	116.976	121.672	211.487	150.322	235.318	231.251	192.152	166.149	244.697	286.01	HMDB0039570	M+NH4	C18H26O9	39.7	0.0268949	Methylsyringin
		2.01_425.1054m/z	425.105	2.01008	neg	1.37198	0.000152713	1.75635	40.8814	71.8022	54.0067	37.9657	34.2129	37.8407	48.9172	38.5001	35.6648	39.9432	60.3553	56.9823	83.9824	91.2674	62.2012	51.6951	80.0636	87.8701	HMDB0014327	2M-H	C10H12ClNO2	38.2	3.14431	Baclofen
		2.04_173.1413n	174.148	2.0415	pos	2.26337	2.23325e-05	5.26569	19.0106	100.104	33.7636	17.9525	9.79764	24.2081	13.5159	18.4885	8.24834	26.1098	149.384	45.8603	102.302	121.639	115.822	49.7709	97.0119	119.039	LMFA01100010	M+H-H2O, M+H	C9H19NO2	39.9	-1.8185	9-amino-nonanoic acid
		2.05_295.1642m/z	295.164	2.05157	pos	1.0645	0.000199895	0.507847	38.0338	19.3154	35.2709	53.1005	38.5751	31.8024	26.8441	51.2696	36.7219	30.6859	30.5867	16.783	19.1712	16.3573	20.3084	16.39	18.1645	16.7616	HMDB0029108	M+H	C15H22N2O4	40.5	-3.49945	Tyrosyl-Isoleucine
		2.10_303.0507m/z	303.051	2.10468	pos	1.48043	0.0156349	0.357129	78.7595	28.1273	32.8024	29.9633	132.947	108.793	39.5074	32.0365	144.013	110.014	12.9085	34.7902	9.37677	36.0056	52.4035	33.0029	10.2468	36.284	HMDB0005794	M+H	C15H10O7	37.9	2.57886	Quercetin
		2.10_333.9802m/z	333.98	2.10468	pos	1.3519	0.0100191	0.370005	63.8203	23.6138	29.162	30.0652	105.959	84.8611	35.4004	30.8	108.35	85.9652	10.2687	28.7215	8.84285	27.9346	47.9247	28.2349	8.84395	28.1394	HMDB0014724	M+K	C14H11Cl2NO2	31.8	1.24136	Diclofenac
		2.11_595.1298m/z	595.13	2.10758	neg	1.14415	0.0104299	0.643808	78.4782	50.5249	47.7701	66.5617	108.722	81.478	57.8823	68.1958	115.862	81.3545	78.8458	39.211	49.1994	46.7482	50.8462	40.4807	52.2041	46.664	HMDB0001176	M-H2O-H	C20H31N4O16P	39.2	0.611163	Cytidine monophosphate N-acetylneuraminic acid
		2.12_235.0647m/z	235.065	2.11808	neg	2.14635	0.0125461	0.376855	167.01	62.9385	81.39	72.7688	288.378	221.327	92.9396	72.4764	291.806	214.995	27.6198	69.3478	25.0133	81.4045	117.089	74.3223	26.3215	82.3898	HMDB0032259	M+FA-H	C8H14O3S	45.1	0.443422	Ethyl 4-(acetylthio)butyrate
		2.12_741.1776m/z	741.178	2.11808	neg	1.77033	1.23316e-05	2.05428	46.3103	95.1345	76.3976	30.6673	42.8834	54.1043	30.2354	33.2435	51.0974	51.8536	91.9354	98.1202	82.0321	109.371	79.3161	110.097	79.0967	111.107	HMDB0039898	M+FA-H	C33H32N2O15	37.7	-1.22904	Gomphrenin II
		2.17_326.1940n	344.228	2.16807	pos	1.0292	0.0033598	1.34195	63.3018	84.948	65.8961	64.4947	56.8511	55.6754	59.6776	70.3444	65.7155	67.7592	77.7845	101.077	71.2849	76.003	72.0567	118.72	82.663	79.9953	HMDB0061835	M+NH4, M+Na, M+H	C14H30O8	39.6	-0.290805	Heptaethylene glycol
		2.25_408.1785m/z	408.179	2.2523	pos	3.25113	0.000103847	2.33233	129.936	303.054	57.2306	106.228	195.613	112.094	133.965	111.772	200.732	121.853	322.929	229.112	349.912	258.848	459.306	218.721	316.755	268.851	LMSP01080048	M+K	C19H31NO6	38.6	0.680439	Pramanicin
		2.29_459.1496m/z	459.15	2.2919	neg	1.05349	0.00342286	2.75305	11.9663	32.9438	6.78308	2.36993	12.7815	10.374	35.5907	2.5958	12.7488	12.4864	15.8547	22.0691	45.2501	33.5759	49.5841	18.3305	46.0425	32.8434	HMDB0032134	M-H2O-H	C20H30O13	41.9	-2.60297	Gentiobiosyl 2-methyl-6-oxo-2E,4E-heptadienoate
		2.38_370.2203n	388.254	2.37892	pos	1.16853	0.000264933	1.3169	74.8033	98.5083	78.3579	71.3622	73.2587	75.1155	74.6105	72.0065	73.8416	79.8734	92.7436	113.061	87.2162	95.3794	89.6917	125.762	92.4378	91.7742	HMDB0094680	M+H, M+NH4	C16H34O9	41.2	-0.0157842	Octaethylene glycol
		2.50_369.1179m/z	369.118	2.4974	neg	1.23261	0.046868	1.66035	60.4264	100.329	90.3757	33.019	54.2463	85.5519	40.033	34.2626	56.2411	89.6817	61.8671	49.4064	141.222	142.086	71.2019	50.7283	139.129	146.993	HMDB0041115	M-H	C17H22O9	38.3	-3.30324	Perilloside E
		2.77_394.1835n	439.181	2.76755	neg	1.20169	0.0091584	2.65159	17.9436	47.5792	16.0611	3.38647	15.0546	28.7799	34.0307	3.00119	14.7124	28.5228	1.49667	65.9099	30.5285	55.4298	78.926	64.8162	29.861	53.6652	HMDB0031690	M-H, M+FA-H	C17H30O10	39.6	-1.01431	cis-3-Hexenyl b-primeveroside
		2.81_469.1748m/z	469.175	2.80748	pos	1.83583	7.42639e-06	0.653203	149.95	97.9475	118.988	146.557	182.783	149.662	142.859	139.285	164.456	155.007	76.969	94.0669	100.521	106.702	98.0557	103.268	93.604	110.394	HMDB0060299	M+NH4	C20H25N3O7S	39.6	-0.816442	(1R)-Glutathionyl-(2R)-hydroxy-1,2-dihydronaphthalene
		2.82_512.2258m/z	512.226	2.82172	neg	1.85757	0.00117249	2.6929	36.8334	99.1888	20.8295	19.2988	45.1708	26.7103	86.4115	20.8734	48.4123	26.9607	35.323	135.109	99.667	119.32	54.9112	138.251	95.55	115.38	LMGP03050032	M+FA-H	C20H38NO9P	48.5	-1.77224	PS(14:1(9Z)/0:0)
		2.84_526.2858m/z	526.286	2.83887	pos	1.19169	1.82668e-05	0.637248	59.5403	37.9419	53.8404	71.3286	60.2967	57.4264	46.5752	70.7319	53.2702	62.8532	43.5304	36.8253	36.1572	30.9555	34.0431	38.6496	40.8448	42.5296	HMDB0060828	M+NH4	C28H36N4O3S	37.7	2.29381	ID14326
		2.84_547.2005m/z	547.201	2.84322	neg	1.13501	2.83194e-06	0.603491	48.5114	29.2762	45.8273	56.0829	50.0683	43.76	45.0867	56.1363	44.3471	46.7824	31.3703	34.5014	30.1789	23.9754	32.8467	34.6746	26.0118	20.6503	HMDB0028796	2M-H	C10H16N3O6-	44.9	-0.0346014	Glutaminyl-Glutamate
		2.84_593.1508m/z	593.151	2.84322	neg	1.23724	0.00658918	0.507107	63.4789	32.1906	39.0995	88.245	66.9055	53.3965	54.2868	90.4841	64.4401	50.9741	45.9268	4.81396	56.4567	30.9957	26.2292	5.41729	60.472	27.2132	HMDB0037446	M-H	C27H30O15	38.1	-0.630704	Orientin 2''-rhamnoside
		2.94_639.2496m/z	639.25	2.94087	neg	2.77636	0.000349599	0.76599	567.622	434.793	513.59	577.788	536.52	605.645	558.204	583.866	545.494	619.867	331.417	500.441	389.369	471.486	376.387	525.666	387.967	495.608	HMDB0014610	2M-H	C15H17FN4O3	36.6	-0.124123	Enoxacin
		2.98_468.2361m/z	468.236	2.98287	pos	1.23972	0.00064308	2.47952	18.229	45.1993	6.01102	10.2518	34.3997	10.4284	32.0521	10.4866	33.4302	8.77248	28.7419	48.6031	44.4906	57.9203	29.0568	49.8126	40.9389	62.0302	HMDB0039238	2M+NH4	C12H11N5	39	-1.39493	Cytokinin B
		3.10_623.2546m/z	623.255	3.1027	neg	1.44043	0.0056443	1.85778	47.8976	88.983	33.7131	35.1909	40.9904	48.9211	101.007	35.446	41.0597	46.8524	39.1787	88.3282	91.6739	128.149	65.4859	91.0683	89.7646	118.216	HMDB0034061	M+FA-H	C30H42O9S	37.7	2.57741	Withaperuvin H
		3.12_349.2116m/z	349.212	3.1186	pos	1.31234	0.00894214	2.07999	33.6498	69.9914	69.0302	37.0099	11.6189	31.776	38.275	36.0139	12.0374	33.4371	24.3545	73.96	91.1056	94.3524	28.0099	66.2822	90.0798	91.7867	HMDB0039766	M+NH4	C19H25NO4	40.4	-1.66016	Pandamarilactone 31
		3.12_464.2256n	482.259	3.1186	pos	2.18713	0.00484796	3.70666	35.0645	129.972	28.8271	22.7095	38.4821	36.0686	62.1915	19.5732	36.5091	36.1549	46.8026	101.98	106.949	245.27	65.9049	103.33	108.428	261.11	HMDB0031367	M+H-H2O, M+H, M+NH4	C21H36O11	48.2	-0.358554	Linalool oxide D 3-[apiosyl-(1->6)-glucoside]
		3.15_455.1673m/z	455.167	3.14587	neg	1.5123	0.000918237	2.49672	27.4129	68.4425	11.0262	16.6613	50.3498	18.4314	38.8325	14.5566	52.5376	16.908	61.1107	57.1847	64.6015	104.283	38.4262	60.0917	63.6818	98.1601	LMFA01090040	M+FA-H	C18H35IO2	38.9	2.14432	3-iodo-octadecanoic acid
		3.19_495.2073m/z	495.207	3.18937	neg	2.5751	0.000119314	0.503644	216.695	109.137	186.298	288.655	176.264	196.051	212.842	291.708	178.65	203.092	139.92	147.23	107.931	66.2939	97.6051	143.067	110.917	60.1333	LMFA13010051	M-H2O-H	C21H38O14	41.5	-1.95795	2-O-(beta-D-galactopyranosyl-(1->6)-beta-D-galactopyranosyl) 2S,3R-dihydroxynonanoic acid
		3.19_543.1743m/z	543.174	3.18937	neg	1.64033	0.000696264	2.31193	36.0005	83.2307	27.3674	27.2615	33.6066	33.3534	68.775	28.476	34.6303	34.5334	39.3531	94.2138	81.2575	115.284	45.6913	95.2659	84.3252	110.454	HMDB0036742	M+FA-H	C23H30O12	41.2	4.80218	Eucaglobulin
		3.33_693.2030m/z	693.203	3.32802	neg	1.56553	0.0355661	0.683336	202.435	138.331	124.275	163.117	316.077	184.017	180.03	159.261	306.83	185.871	114.657	150.701	129.849	107.936	213.326	144.606	133.711	111.861	HMDB0041210	M-H	C32H38O17	40.6	-0.892126	Sesaminol glucosyl-(1->2)-glucoside
		3.35_464.2245n	463.217	3.34935	neg	1.73884	0.0132019	2.0693	61.1972	126.635	55.0309	41.2152	65.2619	66.9371	91.3987	37.8616	64.1091	67.763	68.2015	90.3255	110.706	223.725	87.227	88.7983	115.964	228.136	HMDB0031367	M-H, M+FA-H	C21H36O11	42.7	-2.7135	Linalool oxide D 3-[apiosyl-(1->6)-glucoside]
		3.40_563.1762m/z	563.176	3.40268	neg	1.20188	0.00948037	0.277483	44.7901	12.4285	7.04824	17.2267	69.6479	45.2696	86.5967	17.7776	73.2532	41.5008	3.60225	9.70813	14.69	9.33338	28.6588	7.73782	15.444	10.2537	HMDB0034813	M+FA-H	C26H30O11	40.8	-1.57991	Lupiwighteone hydrate 7-glucoside
		3.51_531.1500m/z	531.15	3.51052	neg	1.07988	0.000486554	0.482326	40.5108	19.5394	26.9102	28.7786	53.855	42.1855	45.7724	27.4873	55.4635	43.6342	13.2384	17.2185	21.7808	17.6333	33.5425	14.6087	19.6176	18.6756	HMDB0037491	M-H2O-H	C26H30O13	39.8	-1.42519	Liquiritin apioside
		3.53_173.0808m/z	173.081	3.5346	pos	1.39266	0.000100463	1.35784	89.4354	121.439	90.3233	78.4206	91.2729	76.555	72.0267	98.2474	116.844	91.7927	125.225	112.922	119.05	122.126	140.334	111.708	123.108	117.039	HMDB0061681	M+H-H2O	C8H14O5	39.9	-0.318984	6-(2-Hydroxyethoxy)-6-oxohexanoic acid
		3.78_302.1728n	285.169	3.78312	pos	1.26251	0.00377159	4.43979	9.00036	39.9597	2.53176	7.8365	7.26191	4.49547	30.6906	6.0737	7.73726	5.37569	5.44314	44.6489	41.6555	73.2331	11.0966	43.9782	33.4201	66.2019	HMDB0031094	M+H-H2O, M+Na	C15H26O6	38.6	-0.505961	Glycerol tributanoate
		3.87_243.1243m/z	243.124	3.87383	neg	2.17849	0.000756	0.742294	328.259	243.664	306.176	352.458	305.409	304.965	374.817	362.387	322.995	296.864	233.715	295.506	265.431	175.173	239.012	294.156	267.797	178.525	HMDB0031897	M-H2O-H	C12H22O6	45.5	1.84526	Phaseolic acid
		4.00_531.1498m/z	531.15	4.00248	neg	2.09535	0.00302502	0.613084	226.913	139.117	162.639	159.514	291.737	254.89	220.759	164.351	297.605	263.809	113.825	111.597	143.725	127.013	224.88	117.439	150.316	124.139	HMDB0040728	M-H2O-H	C26H30O13	40	-1.8417	Neolicuroside
		4.04_173.1188m/z	173.119	4.04482	neg	2.24678	6.81099e-06	7.21229	12.347	89.0504	19.1815	9.90612	5.88132	19.3943	10.6874	8.58602	6.45548	18.6842	84.3647	45.3852	107.066	93.3991	133.82	45.2117	107.966	95.1905	HMDB0034040	M-H	C9H18O3	39	2.48741	2,4,6-Triethyl-1,3,5-trioxane
		4.55_981.6546m/z	981.655	4.55063	pos	2.47626	0.0105713	0.760549	564.312	429.187	461.155	611.357	644.926	491.294	597.139	614.53	614.571	479.523	324.007	573.993	422.118	326.8	512.41	556.2	404.325	313.643	HMDB0061577	M+NH4	C53H90NO12P-2	31.7	0.703532	PS(DiMe(13,5)/MonoMe(13,5))
		4.57_300.0388m/z	300.039	4.57103	pos	1.05165	0.016569	2.93094	13.0814	38.3407	14.724	4.34229	8.69768	27.7526	5.63244	4.71527	10.2003	28.5862	32.9414	45.1329	16.6828	76.4674	12.6984	39.0763	14.8619	68.8648	HMDB0060008	M+Na	C14H12ClNO3	32.7	-3.69909	N-(2-hydroxymethyl-3-chlorophenyl)anthranilic acid
		4.57_323.1146m/z	323.115	4.57103	pos	2.23901	0.0123959	2.29061	86.799	198.823	104.007	42.5996	70.9131	161.294	39.4226	40.9768	71.2972	163.882	194.695	232.588	108.118	326.208	80.701	220.268	99.1954	328.81	HMDB0014947	M+K	C17H20N2O2	38.6	-3.51764	Tropicamide
		4.58_174.0523m/z	174.052	4.5811	pos	2.23988	0.011459	3.08031	53.3878	164.451	61.7722	19.4696	40.9763	105.056	19.8649	19.8961	45.2557	114.812	161.913	156.63	79.7218	305.068	51.1214	164.663	76.9875	319.503	HMDB0012219	M+Na	C8H9NO2	40.1	-1.91033	Dopamine quinone
		4.58_276.0422m/z	276.042	4.57962	neg	2.75631	0.0165823	2.60433	109.077	284.072	128.235	40.7341	77.992	224.361	42.423	47.4778	83.3125	228.077	235.401	335.535	131.657	510.01	91.3832	337.7	130.904	499.982	HMDB0060008	M-H	C14H12ClNO3	34.9	-3.86423	N-(2-hydroxymethyl-3-chlorophenyl)anthranilic acid
		4.68_436.1738m/z	436.174	4.67612	neg	1.19997	0.000132759	0.34647	36.2783	12.5693	57.6828	42.9742	23.8466	41.8593	26.1065	35.0515	21.5111	41.1943	16.3401	11.2561	18.3339	8.24789	7.39778	14.1169	16.1649	8.69692	LMGP03010020	M-H2O-H	C18H34NO10P	37.9	-0.948678	PS(6:0/6:0)
		4.75_174.0523m/z	174.052	4.74803	pos	1.20472	0.00608898	2.29206	23.5394	53.9537	22.9648	10.6259	19.2496	49.0036	12.1671	10.4191	22.7937	41.0914	64.2674	57.742	28.6359	82.4857	22.6918	64.061	35.0297	76.7158	HMDB0029703	M+Na	C8H9NO2	39.8	-1.64349	Methyl 2-aminobenzoate
		4.75_323.1145m/z	323.115	4.74803	pos	1.16484	0.0364362	1.77758	45.5714	81.0071	39.5835	18.677	41.3032	104.089	20.2704	25.2411	34.2345	81.1732	89.1242	89.4826	51.07	118.455	35.3886	97.2118	54.5259	112.799	HMDB0030266	M+H	C19H16NO4+	39.1	-2.16822	Berberrubine
		4.88_526.2775m/z	526.277	4.87728	neg	1.33359	0.00187892	0.669604	100.48	67.2817	138.848	113.342	84.6737	89.4813	81.409	117.75	83.5941	94.7407	85.1266	55.4336	69.1974	75.8624	49.9109	51.7239	71.7363	79.2629	LMGP03070003	M+FA-H	C22H44NO8P	38.9	-2.41903	PS(P-16:0/0:0)
		4.95_869.4019m/z	869.402	4.95293	neg	1.20837	0.0100212	0.53081	66.6427	35.3746	30.6794	52.6999	103.71	59.7997	62.4995	55.4184	110.438	57.8959	61.0346	40.5983	30.8951	20.7302	37.3732	40.22	28.8847	23.2606	HMDB0014681	M+FA-H	C46H56N4O10	36.6	4.90324	Vincristine
		5.34_889.3685m/z	889.368	5.33508	neg	1.0938	0.000538094	0.29098	29.1068	8.4695	15.2127	36.7294	39.704	20.5166	16.5774	36.9734	43.2719	23.8692	20.817	11.1282	4.70117	0.455109	13.7791	9.1293	5.53648	2.20971	LMGP01011235	2M-H	C20H32NO8P	37.8	2.95195	PC(6:2(2E,4E)/6:2(2E,4E))
		5.47_569.2716m/z	569.272	5.47275	neg	9.14281	0.00231589	0.710742	5583.37	3968.34	4251.08	5193.03	6421.53	5785.3	5687.95	5150.88	6525.29	5651.91	5314.1	3269.69	3049.33	4005.71	5618.14	3330.28	3221.24	3938.19	LMGP06050009	M-H	C25H47O12P	38.6	-2.84515	PI(16:1(9Z)/0:0)
		5.47_577.3729m/z	577.373	5.46958	pos	6.49547	0.0140174	0.697871	3174.49	2215.38	2320.29	2652.3	4192.34	3425.68	3205.03	2501.99	3861.68	3236.61	3252.2	2023.22	1624.82	2050.5	3381.33	1979.94	1493.67	1917.4	HMDB0029310	M+H	C33H52O8	41.7	-1.03292	Collettiside I
		5.47_617.3650m/z	617.365	5.46958	pos	1.54431	0.00964038	0.71193	179.447	127.754	141.85	156.029	224.514	187	177.511	147.341	213.509	187.826	190.499	114.637	101.837	117.973	185.84	109.056	88.007	114.182	HMDB0002720	2M+H	C21H24O2	37.8	4.01751	Gestrinone
		5.47_619.2319m/z	619.232	5.47275	neg	1.16526	0.00408211	0.739404	105.984	78.3652	95.7796	97.0534	121.403	103.183	104.304	95.847	124.064	106.24	101.385	64.7709	59.9655	84.7455	113.987	67.0708	62.634	72.3634	HMDB0036635	2M-H	C19H18O4	37	-2.91949	Hydroxytanshinone
		5.47_756.4287n	739.425	5.46958	pos	9.75498	0.0052349	0.68308	6156.8	4205.59	4598.88	5538.16	7944.53	6409.16	6115.15	5292.65	7183.61	6172.27	6246.49	3646.09	3237.19	3967.61	6233.71	3536.22	2997.74	3779.67	HMDB0036244	M+H-H2O, M+Na	C39H64O14	44.7	-1.21097	Schidigerasaponin F2
		5.47_902.4872n	885.484	5.46958	pos	7.82438	0.00731916	0.701803	4335.43	3042.61	3233.92	4019.88	5547.26	4585.2	4170.27	3763.03	5029.49	4334.37	4528.28	2543.72	2344.98	3046.71	4370.07	2441.47	2170.81	2894.89	HMDB0034063	M+H-H2O, M+Na	C45H74O18	41.8	-0.355362	Asparasaponin II
		5.50_883.3821m/z	883.382	5.50408	neg	1.82965	0.0414917	0.727938	317.124	230.847	167.367	338.08	428.188	275.622	260.671	353.02	442.735	271.31	185.467	315.529	185.071	218.061	197.643	328.995	197.764	218.245	LMGP04010030	2M-H	C18H35O10P	38	-4.69681	PG(6:0/6:0)
		5.59_899.4633m/z	899.463	5.59158	pos	1.10846	0.00441217	0.467951	46.6505	21.8302	25.4965	27.8128	73.3236	52.5593	45.3295	30.0206	66.1606	52.5014	31.9932	26.4955	14.4512	11.2573	38.8118	26.1155	12.7922	12.7247	HMDB0059790	M+Na	C45H64N8O10	37.9	-0.482677	Spinorphin
		5.60_915.4582m/z	915.458	5.60025	neg	1.26039	0.0058893	0.539963	71.6736	38.7011	49.9904	43.1132	97.5691	87.1858	66.6814	45.8788	98.6972	84.2728	52.1915	45.1714	25.4125	24.7955	66.8898	49.4491	24.3615	21.3376	HMDB0040950	M+FA-H	C44H70O17	37.4	-1.44581	Capsicoside C3
		5.64_255.1238m/z	255.124	5.6429	neg	1.48158	0.000119139	0.663827	106.12	70.4451	96.7287	110.798	105.578	101.593	104.206	116.173	107.026	106.855	75.4811	84.0132	80.1766	42.2693	69.7232	87.3543	82.4487	42.0948	HMDB0037735	M+FA-H	C12H18O3	47.5	-0.210894	Isoamyl 2-furonpropionate
		5.97_213.1134m/z	213.113	5.96572	neg	1.014	0.000802689	0.676411	56.3366	38.1067	56.6646	65.6216	41.6587	59.1541	55.4564	68.6869	43.6562	59.7941	30.5	44.7567	45.4291	30.1286	33.5286	45.3189	44.6684	30.5233	HMDB0030984	M-H	C11H18O4	46.6	0.886167	5-Hexyltetrahydro-2-oxo-3-furancarboxylic acid
		5.97_743.4212m/z	743.421	5.96572	neg	1.54306	0.000393461	0.51256	85.7405	43.9472	61.2415	66.2166	103.414	102.226	80.8359	65.1005	104.043	102.846	53.3675	40.8479	29.0003	39.0853	80.3882	40.3243	28.9584	39.6056	HMDB0035944	M+FA-H	C37H62O12	37.9	-1.62804	Cyclopassifloside I
		5.98_753.4396m/z	753.44	5.97792	pos	1.18441	0.0129312	0.504665	61.2806	30.9262	33.9265	95.2766	61.138	45.0567	55.5108	91.3388	63.7925	44.2047	73.3794	16.5799	21.8628	18.763	51.3389	15.4225	25.2677	24.7954	HMDB0041530	M+H-H2O	C40H66O14	39.2	-3.02066	Torvoside E
		6.13_481.2193m/z	481.219	6.12755	neg	1.03055	0.0299648	0.793714	130.697	103.736	166.944	126.519	96.3366	159.19	127.681	115.719	100.24	152.945	88.8476	89.8016	109.105	124.242	83.2457	92.8722	122.53	119.244	HMDB0014432	M-H2O-H	C26H35F3O6	45.1	-2.8149	Travoprost
		6.20_883.4665m/z	883.467	6.20452	pos	1.05765	0.023067	0.542854	60.2365	32.6997	26.3435	44.0551	105.968	55.0844	59.2031	40.9006	100.821	49.516	31.3005	21.1182	26.1335	46.6184	42.9459	21.2972	25.4112	46.7724	HMDB0033636	M+Na	C43H72O17	39.9	0.426554	Cyclotricuspidoside C
		6.31_945.4700m/z	945.47	6.31087	neg	1.82519	0.00126119	0.364319	95.8286	34.9122	53.7282	110.154	122.261	60.8427	101.679	112.374	136.726	68.8644	91.9636	6.38631	32.866	21.1674	68.3833	10.5349	27.5644	20.4315	HMDB0033799	M+FA-H	C45H72O18	48.6	-0.0929516	26-Desglucoavenacoside A
		6.39_441.2118m/z	441.212	6.38537	neg	1.08552	0.00052632	0.273476	28.5328	7.80304	10.1627	29.4306	43.8723	23.8094	22.7115	29.6466	44.3885	24.2409	3.22052	2.9287	18.6467	2.35896	13.3072	5.2471	14.3926	2.32251	HMDB0029622	M+FA-H	C21H32O7	39.3	-2.92003	Isopetasoside
		6.44_598.2789m/z	598.279	6.43953	neg	1.78199	0.00039284	76.3933	0.716482	54.7344	0.777251	0.901669	0.70902	0.753266	0.279076	0	0.891856	1.41972	32.3135	20.0163	75.6292	50.1522	116.688	20.979	75.4114	46.6852	HMDB0033599	M+FA-H	C30H39N3O7	39.5	3.45704	Vignatic acid A
		6.59_687.3215m/z	687.322	6.59035	neg	3.60611	0.00266642	2.31674	187.574	434.561	135.474	171.302	230.376	171.879	209.501	169.694	242.762	169.606	235.545	402.993	322.961	735.344	293.46	413.859	357.562	714.765	HMDB0036707	M+FA-H	C32H50O13	38.4	-2.80882	Steviobioside
		6.60_370.2589m/z	370.259	6.60085	neg	1.01173	0.0259569	0.427815	41.8134	17.8884	18.4315	82.5366	31.4013	38.1811	15.9447	82.6006	34.6353	30.776	31.8692	8.91322	19.2197	16.6305	20.6913	11.0179	18.3096	16.4558	LMSP01080062	M-H2O-H	C20H39NO6	38	-2.58201	Sphingofungin B
		6.72_376.3055m/z	376.305	6.72312	pos	3.40825	0.0289793	0.635986	750.931	477.582	528.765	1246.58	579.251	753.588	465.771	1157.57	606.948	668.971	726.949	381.149	407.863	496.865	378.274	383.67	456.748	589.139	HMDB0005076	M+NH4	C20H38O5	39.5	-0.712507	13,14-Dihydro PGF-1a
		6.73_387.1914m/z	387.191	6.73018	neg	1.69116	0.000604659	0.680174	155.954	106.076	139.775	189.299	139.843	170.082	117.106	195.463	153.796	142.264	138.883	85.3457	106.047	112.679	106.478	82.9137	109.861	106.398	HMDB0014800	M-H	C21H28N2O5	36.8	-2.89491	Trimethobenzamide
		6.73_418.1205m/z	418.12	6.73018	neg	1.59741	0.000375445	0.672611	131.158	88.2183	133.328	162.523	119.709	116.218	100.9	164.198	127.099	125.288	117.889	72.9547	91.6374	84.993	82.1832	74.6312	88.9342	92.5237	HMDB0031791	M-H	C25H22ClNO3	34.1	-2.50425	Fenvalerate
		6.73_749.4430m/z	749.443	6.73018	neg	1.51792	0.0113017	0.438089	86.5959	37.9367	68.25	140.607	53.2848	80.5744	40.2141	169.465	55.7953	84.5772	67.7412	29.8394	32.8397	41.9074	31.6333	24.7656	33.9407	40.8267	LMGP10010189	M+FA-H	C40H65O8P	37.9	4.36215	PA(15:1(9Z)/22:6(4Z,7Z,10Z,13Z,16Z,19Z))
		6.96_195.1394m/z	195.139	6.96317	neg	1.13386	6.65437e-05	0.767939	88.1906	67.7251	86.7712	100.196	80.177	85.6832	79.1486	101.368	84.0246	88.1563	64.124	72.794	67.6454	64.3776	58.9608	76.0241	74.5266	63.3481	HMDB0030944	M+FA-H	C11H18	39	2.61177	Cystophorene
		6.96_239.1290m/z	239.129	6.96317	neg	1.83002	6.41286e-05	0.754539	218.257	164.683	216.641	244.524	195.361	215.076	191.77	255.613	206.597	220.472	146.702	184.505	165.132	153.907	150.853	181.878	179.625	154.865	HMDB0034450	M+FA-H	C12H18O2	45.8	0.852853	Neocnidilide
		7.03_542.2721n	560.314	7.0301	pos	1.16515	0.0376627	0.488951	66.5698	32.5493	18.6646	75.6049	124.007	39.5062	38.5254	74.2884	120.73	41.2317	50.9501	48.9714	26.1468	18.6714	22.1115	48.9379	26.7911	17.8146	HMDB0010320	M+H, M+NH4	C27H42O11	44.4	-1.08722	Cortolone-3-glucuronide
		7.22_600.2947m/z	600.295	7.22183	neg	6.09342	0.000652105	5.02191	163.514	821.15	140.368	133.442	142.99	225.128	152.061	136.724	143.179	234.217	1178.67	169.624	814.147	1135.31	1108.27	171.47	845.897	1145.81	HMDB0033241	M-H2O-H	C29H45N7O6S	39.7	-4.36356	Glycylalanylprolylmethionylphenylalanylvalinamide
		7.22_655.2213m/z	655.221	7.22293	pos	1.34202	0.000730074	7.85434	4.70282	36.9375	2.04728	2.09268	4.39424	7.32075	4.8359	4.41711	2.95979	9.55481	59.0199	4.55274	35.7508	47.2374	53.2182	5.47966	39.4885	50.7531	HMDB0032013	2M+Na	C14H20O8	38.8	0.772771	Vanilloloside
		7.45_325.2032m/z	325.203	7.44907	pos	1.03354	0.00233905	0.916979	247.573	227.019	246.82	241.203	254.953	256.444	241.56	239.939	252.743	246.919	228.766	253.872	218.376	226.366	213.864	242.086	216.683	216.138	HMDB0005023	M+NH4	C19H21N3O	38.1	3.08321	Zolpidem
		7.49_454.2561n	477.245	7.49005	pos	1.19809	1.09796e-05	3.31106	9.56669	31.6759	2.72045	14.1761	9.35685	8.70798	9.5945	14.1788	10.3282	7.4707	23.3594	22.1651	43.3324	31.8848	40.1846	22.739	40.1544	29.5875	LMFA03010098	M+NH4, M+Na	C24H38O8	38.1	-1.24961	18-acetoxy-PGF2alpha-11-acetate
		7.79_328.2243m/z	328.224	7.78858	pos	1.67582	0.0068461	1.56671	106.235	166.439	77.531	120.288	108.811	83.4954	143.145	128.156	102.4	86.0533	253.726	122.863	146.345	198.994	125.025	129.014	145.651	209.897	HMDB0030353	2M+NH4	C8H13NO2	38.8	3.92053	Arecoline
		7.79_383.1807m/z	383.181	7.78858	pos	1.28139	0.00686233	1.9868	35.2489	70.0326	23.0639	41.9174	34.1613	25.4064	56.1939	42.3524	33.7253	25.1708	122.308	40.5857	58.0609	94.7529	55.206	39.3139	62.6507	87.3833	HMDB0028720	M+Na	C17H24N6O3	38.9	1.43749	Arginyl-Tryptophan		色氨酸
		7.82_313.2364m/z	313.236	7.8197	pos	1.61435	0.000557217	2.97349	23.3769	69.5109	18.3936	33.023	16.2412	24.5515	20.1012	32.8502	17.2263	24.6283	102.791	29.1091	62.934	90.1987	89.0843	27.5741	65.8486	88.5473	HMDB0004708	M+H-H2O	C18H34O5	45.6	-2.76596	9,12,13-TriHOME
		7.84_409.2567m/z	409.257	7.83985	pos	1.1609	0.0256344	1.34065	96.5196	129.399	59.1995	129.193	68.5928	96.8655	121.946	132.211	71.0622	93.0868	132.126	106.377	114.362	170.041	120.137	110.378	121.325	160.449	LMFA03010201	M+H	C23H36O6	37.7	-4.26067	15R-PGE2 methyl ester, 15-acetate
		8.10_315.2772n	316.284	8.10127	pos	3.03574	0.0161269	0.826688	1151.38	951.834	1097.65	1353.91	1206.35	1081.01	920.869	1353.41	1135.2	1062.67	1203.52	832.444	1073.9	876.096	806.083	846.4	1062.35	913.885	HMDB0038057	M+H, M+Na, M+H-H2O	C18H37NO3	42.6	-0.42582	Dehydrophytosphingosine
		8.10_551.3215n	552.329	8.10127	pos	1.21311	0.00270203	1.60774	47.8877	76.9911	23.3342	67.6121	41.4458	31.0158	79.8207	66.3735	40.0049	33.4945	98.6247	75.0725	77.6663	67.5496	76.7494	77.4364	74.2825	68.5472	LMGP03050020	M+H, M+Na	C26H50NO9P	46	-1.40382	PS(20:1(11Z)/0:0)
		8.10_596.3191m/z	596.319	8.10112	neg	1.26172	0.00342086	1.56718	56.2173	88.1027	23.5354	71.4984	58.9957	31.0377	89.3311	79.3921	56.4082	39.5398	111.135	92.7122	79.8467	89.5885	79.8833	85.6862	82.2693	83.7002	LMGP03050020	M+FA-H	C26H50NO9P	46.9	-2.52512	PS(20:1(11Z)/0:0)
		8.26_345.0368m/z	345.037	8.25513	pos	2.65675	0.00783889	4.25298	46.3897	197.294	52.4445	4.66839	0.337306	153.023	8.85597	3.75392	1.50621	146.529	144.496	348.993	77.7196	276.027	60.4881	321.653	72.8041	276.175	HMDB0033559	M+Na	C18H10O6	40.8	-0.483043	7,7'-Dihydroxy-6,8'-bicoumarin
		8.30_285.1022m/z	285.102	8.2969	pos	1.10273	2.50572e-05	0.445988	34.8209	15.5297	37.4719	36.3937	46.0383	22.51	35.6445	31.0385	41.8647	27.6057	18.1129	12.0742	10.8839	12.0041	17.8405	11.3104	18.6433	23.3684	HMDB0015688	M+NH4	C11H13N3O3S	40.8	2.18942	Sulfamoxole
		8.32_395.2419m/z	395.242	8.3186	neg	1.1754	0.0147879	0.160023	36.9226	5.90845	15.5077	6.82193	75.5806	54.065	4.47702	7.71475	73.9767	57.2372	12.7388	10.5728	1.94581	4.03049	2.06521	9.31326	1.82215	4.77918	HMDB0039883	M-H2O-H	C22H38O7	37.3	-4.79537	Ascorbyl palmitate
		8.35_297.2666n	298.274	8.34765	pos	1.05701	0.0342503	0.638066	75.7958	48.3627	76.3351	119.217	60.2799	57.6218	67.6101	113.949	56.8542	54.4993	79.3177	22.7758	63.3159	40.009	46.6885	25.2448	67.8633	41.6869	LMSP01080002	M+H-H2O, M+H	C18H35NO2	41.5	-0.681233	4E,14Z-Sphingadiene
		8.38_318.3000m/z	318.3	8.37978	pos	1.28828	0.010509	0.856872	256.596	219.869	264.284	253.824	318.051	230.867	228.188	242.796	294.493	220.261	212.974	231.183	230.918	213.274	220.577	219.722	218.591	211.715	LMFA02000136	M+NH4	C18H36O3	44	-0.971386	18-hydroxy stearic acid
		8.46_323.2219m/z	323.222	8.45777	neg	1.44748	0.0160472	1.23598	196.74	243.167	223.873	173.087	161.487	236.169	203.625	166.693	167.777	241.213	165.994	259.029	229.643	254.475	263.025	260.287	237.811	275.07	LMFA01030156	M+FA-H	C18H30O2	44.2	-3.20256	10,12,15-octadecatrienoic acid
		8.54_539.2616m/z	539.262	8.53745	neg	1.08629	0.0287686	1.56291	51.6478	80.7207	19.8947	80.1991	35.3178	26.4809	97.6863	83.3298	36.9387	33.3353	78.4258	84.4341	61.9098	74.6525	110.883	89.424	67.572	78.4648	LMGP06050030	M-H2O-H	C24H47O12P	38.1	-1.97999	PI(15:0/0:0)
		8.57_546.3184m/z	546.318	8.56747	pos	1.49003	0.000556628	2.22013	31.8699	70.7553	23.3425	21.9553	22.2459	52.9129	35.7907	23.6087	23.9351	51.1679	40.9063	91.1965	55.2387	89.4863	55.7194	84.9777	55.412	93.1052	LMGP02010101	M+Na	C25H50NO8P	43.2	3.30684	PE(10:0/10:0)
		8.63_539.2779m/z	539.278	8.62997	pos	1.4392	0.000169826	6.56417	6.24986	41.0251	11.7847	6.54186	0	10.2712	3.74729	6.50861	0.59313	10.5521	57.9431	11.6041	45.9548	53.8372	47.8949	11.2553	44.4419	55.2696	LMGP04050016	M+H-H2O	C28H45O9P	38.9	2.00799	PG(22:6(4Z,7Z,10Z,13Z,16Z,19Z)/0:0)
		8.63_555.2733m/z	555.273	8.63292	neg	1.53545	0.000227332	4.94015	10.0573	49.6845	23.1459	9.84614	3.25293	11.3582	5.6742	12.0248	0.607675	14.5485	54.7657	17.5072	55.3774	65.4819	66.8652	13.7015	56.6164	67.1611	LMGP04050016	M-H	C28H45O9P	37.6	0.805086	PG(22:6(4Z,7Z,10Z,13Z,16Z,19Z)/0:0)
		8.65_358.2342n	339.215	8.65442	neg	3.34958	0.0307461	1.43521	607.706	872.184	579.128	596.414	600.593	506.938	899.094	603.139	562.483	513.862	409.919	619.612	1048.08	1124	956.677	600.499	1051.58	1167.11	HMDB0012983	M-H, M+FA-H, M-H2O-H	C15H30N6O4	43.2	3.89286	Kinetensin 1-3
		8.87_487.2685m/z	487.268	8.87442	pos	2.26829	0.0497199	0.752491	597.564	449.661	852.192	508.358	581.81	650.191	568.528	462.79	509.195	647.445	304.964	246.502	588.916	602.51	493.156	264.977	541.958	554.308	HMDB0029618	M+H-H2O	C28H40O8	41.9	-1.12733	Macrophorin D
		9.05_359.1831m/z	359.183	9.04773	neg	1.02548	0.0320557	1.23254	116.801	143.961	143.608	119.39	92.6395	144.71	76.4934	119.204	94.4617	143.899	138.237	168.841	119.358	136.983	150.21	170.545	127.44	140.075	HMDB0003933	M-H2O-H	C17H26N6O4	43.1	-1.61978	Pentosidine
		9.09_329.3291n	330.336	9.085	pos	4.24596	0.0299171	0.664823	1294.06	860.323	1347.12	1042.8	1495.42	778.537	899.505	1085.76	1403.94	2299.43	862.972	624.362	836.584	1082.8	986.202	634.565	807.88	1047.22	LMSP01080056	M+H, M+Na	C20H43NO2	41.3	-0.803451	N,N-dimethyl-Safingol
		9.09_339.2082m/z	339.208	9.09073	neg	2.16971	0.0447838	1.37601	318.517	438.284	287.481	303.414	316.53	237.603	541.84	296.742	318.044	246.486	372.227	277.308	515.22	543.612	412.339	275.486	541.066	569.013	HMDB0030359	M-H	C21H28N2O2	39.8	1.10101	14,19-Dihydroaspidospermatine
		9.09_358.2346n	381.225	9.085	pos	5.10719	0.0360428	1.67752	949.885	1593.45	784.148	927.337	878.994	640.245	2033.16	926.733	804.4	604.063	1454.27	705.889	2086.24	2296.33	1373.62	696.442	1958.14	2176.7	HMDB0012983	M+H, M+K, M+Na	C15H30N6O4	39.9	4.87122	Kinetensin 1-3
		9.10_479.2398m/z	479.24	9.1014	neg	1.24794	0.0343127	1.81479	49.2262	89.3351	5.89883	88.6359	37.425	13.1244	108.302	95.1998	32.2302	12.9939	81.0226	127.503	73.6057	64.8401	90.0357	128.13	76.5959	72.9478	LMGP04010031	M-H2O-H	C22H43O10P	42.5	-3.58922	PG(8:0/8:0)
		9.11_321.2065m/z	321.207	9.1124	neg	1.0214	0.0083387	1.42083	51.2549	72.8244	53.4556	42.0762	37.1737	57.5911	76.2977	43.9292	38.5428	60.9732	41.3162	63.835	83.966	72.1557	79.4198	74.464	86.9606	80.4784	HMDB0033615	M-H	C19H30O4	41.5	-1.94573	(S)-[8]-Gingerol
		9.14_401.1910m/z	401.191	9.14405	neg	1.02087	0.000213441	1.35171	50.6428	68.4545	40.9251	46.9622	56.9422	43.6092	61.6654	52.7747	56.0514	46.2125	77.7411	63.1476	66.1971	77.093	59.6687	69.1663	61.0428	73.5797	HMDB0061718	M+FA-H	C21H28N2OS	36.8	1.63027	3-Methylthiofentanyl
		9.15_338.2100n	361.198	9.14692	pos	1.79839	0.00390699	0.675137	207.788	140.285	235.209	162.037	202.527	254.2	234.692	159.711	203.097	210.83	60.9059	120.853	193.793	148.36	135.108	119.022	196.98	147.261	HMDB0014727	M+NH4, M+Na, M+H	C20H26N4O	39.1	-2.08487	Lisuride
		9.17_311.2224m/z	311.222	9.16522	neg	5.95056	0.00698082	1.16711	4548.32	5308.41	4420.73	4806.68	4229.24	4436.78	4741.73	4961.97	4246.68	4542.74	5718.15	5187.22	5035.02	6042.96	4273.95	5177.5	4892.97	6139.49	LMFA02000011	M-H2O-H	C18H34O5	43.9	-1.14944	9S,10S,11R-trihydroxy-12Z-octadecenoic acid
		9.29_678.3813n	696.415	9.29085	pos	7.18544	0.0161709	0.704344	3816.91	2688.42	1569.38	4547.52	4418.58	4151.15	3272.51	4254.03	4285.68	4036.4	3608.41	3181.98	2251.6	2052.61	2720.23	3377.58	2219.06	2095.84	HMDB0041094	M+NH4, M+Na, M+K, M+H, M+H-H2O	C33H58O14	41.2	-1.97088	Gingerglycolipid B
		9.30_678.3803n	723.38	9.30255	neg	8.18113	0.00999524	0.708903	4816.54	3414.46	2151.3	5280.86	5557.46	5189.33	4434.46	5494.78	5413.35	5010.73	4289.53	4048.83	2878.98	2615.6	3668.82	4152.46	2953.11	2708.31	HMDB0041094	M-H, M+FA-H	C33H58O14	45.3	-3.54189	Gingerglycolipid B
		9.30_814.3281n	859.354	9.30255	neg	1.89711	0.013159	0.711643	270.836	192.739	117.585	279.903	327.978	300.64	253.99	296.261	304.024	286.306	242.576	239.334	157.502	153.116	205.641	234.343	163.584	145.812	HMDB0002376	M-H2O-H, M+FA-H	C38H54O19	38.2	2.64122	Tricrocin
		9.38_561.2544m/z	561.254	9.37572	neg	1.30631	0.00587072	1.29124	128.387	165.778	107.379	158.616	129.637	123.824	116.936	146.618	116.903	127.179	199.649	160.028	124.141	134.558	163.429	182.961	160.426	201.032	HMDB0038029	M+FA-H	C25H40O11	37.5	-1.69413	Eriojaposide B
		9.45_360.2737m/z	360.274	9.4483	pos	1.17359	0.0131023	0.577228	76.3493	44.071	108.796	67.5201	59.3695	79.1629	104.535	55.3163	63.6131	72.4811	12.5209	24.3795	76.807	59.9661	29.4024	20.4492	70.652	58.3906	HMDB0013164	M+H	C19H37NO5	38.7	-2.11761	2-Hydroxylauroylcarnitine
		9.60_323.2221m/z	323.222	9.59753	neg	1.78139	0.0126413	1.33757	198.82	265.936	230.469	183.447	149.136	213.142	253.162	180.373	154.549	226.281	155.577	237.734	275.751	327.303	289.44	239.367	287.353	314.967	HMDB0040901	M-H2O-H	C19H34O5	45.3	-1.96347	13-Hydroxy-9-methoxy-10-oxo-11-octadecenoic acid
		9.60_325.2369m/z	325.237	9.59883	pos	1.22221	0.0459014	1.24422	153.505	190.994	194.519	136.476	127.836	170.514	172.468	135.576	125.662	164.987	113.625	162.761	216.444	219.289	212.744	162.06	203.078	237.949	HMDB0040901	M+H-H2O	C19H34O5	46	-1.36252	13-Hydroxy-9-methoxy-10-oxo-11-octadecenoic acid
		9.77_266.1873n	289.178	9.77405	pos	1.31872	0.0319652	0.738764	175.275	129.487	269.075	157.786	121.433	204.005	195.859	155.712	114.084	184.242	78.4202	123.95	139.658	143.649	132.55	138.79	139.217	139.659	LMFA01020279	M+H, M+Na	C16H26O3	39.2	-3.31479	10,11-epoxy-3,7,11-trimethyl-2E,6E-tridecadienoic acid
		9.78_305.2109m/z	305.211	9.78437	pos	1.08179	0.0323782	0.793863	149.669	118.817	205.863	123.518	126.652	176.102	142.907	122.929	124.71	174.673	88.438	102.41	139.523	125.046	137.508	103.914	129.16	124.536	HMDB0031464	M+H	C19H28O3	42.2	-0.858281	cis-[8]-Shogaol
		9.83_325.2376m/z	325.238	9.83102	neg	2.42662	0.000202756	1.36096	267.371	363.881	282.3	232.335	253.693	266.01	344.885	229.699	259.297	270.751	312.8	333.129	353.405	420.535	371.135	329.021	365.81	425.217	HMDB0031051	M+FA-H	C18H32O2	41.1	-2.80568	Ethyl 2E,4Z-hexadecadienoate
		9.83_393.2244m/z	393.224	9.83102	neg	1.08295	0.000209824	1.39261	48.967	68.1917	52.3769	41.7174	44.4701	48.1062	66.7485	42.7771	45.6773	49.8624	56.1989	62.4576	66.3459	78.4658	71.1559	64.0734	69.9365	76.8999	HMDB0029422	2M-H	C9H15N3O2	38.4	-3.09576	L-Histidine trimethylbetaine
		9.92_478.2920m/z	478.292	9.91618	neg	1.48839	0.0376091	1.47961	117.033	173.163	88.4548	121.927	91.974	106.242	212.071	123.157	89.7609	102.677	208.223	141.467	132.699	254.821	129.538	124.92	142.208	251.429	HMDB0011475	M-H	C23H46NO7P	40.7	-3.93823	LysoPE(0:0/18:1(11Z))
		9.98_372.2511n	395.24	9.97757	pos	6.60104	0.0312715	1.74206	1394.36	2429.05	1098.72	1490.78	1231.45	1258.12	2143.4	1464.71	1316.37	1151.32	666.514	1269.72	3300.01	3735.66	2725.05	1334.54	2811.61	3589.32	LMFA03030008	M+Na, M+K, 2M+Na, M+H, M+H-H2O	C20H36O6	44.9	-0.205842	TXB1

## Sheet: 5min_3min_Dif
												处理1									处理2
ID	m/z	RT	Ion mode	VIP	P-value	FC(5/3)	Average(3)	Average(5)	3_1	3_2	3_3	3_4	3_5	3_6	3_7	3_8	5_1	5_2	5_3	5_4	5_5	5_6	5_7	5_8	Compound ID	Adducts	Formula	Score	PPM	Metabolites
0.57_175.1182m/z	175.118	0.5732	pos	1.12286	0.0364019	1.57934	121.085	191.235	170.761	86.2634	105.139	87.9014	216.141	106.567	91.2721	104.635	136.542	304.588	140.784	220.119	138.934	138.938	292.347	157.625	HMDB0000517	M+H	C6H14N4O2	42.5	-4.30415	L-Arginine
0.60_889.6532n	888.608	0.604833	neg	1.38721	0.00166604	1.21843	450.576	548.994	412.272	426.44	480.517	478.457	419.548	457.605	448.362	481.406	498.709	594.743	560.261	629.356	452.686	475.425	612.954	567.821	HMDB0004834	M-H2O-H, M-H	C48H91NO13	31.7	4.66085	Galabiosylceramide (d18:1/18:0)
0.64_131.0463m/z	131.046	0.637167	neg	2.42008	0.000808888	1.36934	688.977	943.445	512.725	645.188	800.523	592.896	823.653	681.46	815.913	639.463	865.805	1131.29	944.901	969.527	826.867	860.929	1124.31	823.934	HMDB0000168	M-H	C4H8N2O3	47.8	0.674475	L-Asparagine
0.64_133.0375n	132.031	0.637167	neg	1.42775	0.00259541	1.33679	310.992	415.731	280.772	373.99	283.068	248.497	324.202	384.26	323.975	269.169	351.027	520.771	444.547	409.541	360.354	350.75	488.684	400.177	HMDB0000191	M-H2O-H, M-H	C4H7NO4	39.8	0.12201	L-Aspartic acid
0.64_145.0621m/z	145.062	0.637167	neg	2.91855	0.026293	1.19049	2446.79	2912.89	3156.13	1979.7	2441.44	2104.25	3015.48	2108.8	2538.99	2229.55	2715.05	3248.01	2770.06	2837.16	3224.44	2821.15	3260.7	2426.59	HMDB0000641	M-H	C5H10N2O3	49.8	1.36246	L-Glutamine
0.64_147.0532n	146.047	0.637167	neg	2.17458	5.21587e-06	1.7385	248.761	432.471	206.466	247.755	312.62	197.565	228.816	248.171	319.021	229.673	488.096	491.166	399.842	429.039	351.478	444.916	493.842	361.385	HMDB0000148	M-H2O-H, M-H	C5H9NO4	39.6	0.594356	L-Glutamic acid
0.65_129.0421n	130.049	0.6461	pos	3.83963	0.00983127	1.50525	1649.5	2482.91	2359.09	1324.74	1398.31	1359.01	2557.79	1379.71	1510.46	1306.93	2309.57	2382.7	2239.33	2250.7	3977.09	2210.49	2272.55	2220.83	HMDB0000267	M+H, M+NH4	C5H7NO3	45	-3.50281	Pyroglutamic acid
0.65_180.0637n	179.056	0.647817	neg	1.17577	0.0214549	1.17552	456.686	536.844	371.212	473.609	446.884	485.706	508.126	476.483	497.657	393.811	457.665	654.899	508.053	540.391	475.449	467.64	589.98	600.676	HMDB0000660	M-H, M+FA-H, M-H2O-H	C6H12O6	49.4	1.79024	D-Fructose
0.65_196.0372n	219.026	0.6461	pos	1.82461	6.99504e-05	1.26559	541.273	685.031	566.956	464.176	524.579	664.772	498.45	493.515	521.86	595.879	634.15	728.207	655.737	713.464	676.619	715.503	695.355	661.211	HMDB0030800	M+Na, 2M+H	C9H8O5	38.2	0.224733	3-Methoxy-4,5-methylenedioxybenzoic acid
0.65_342.1159n	341.109	0.647817	neg	3.97817	0.0260094	1.28033	3111.45	3983.7	3178.89	3399.37	3294.44	1916.09	3963.3	3582.91	3403.13	2153.5	3817.76	4796.71	3119.1	4667.78	3968.43	3636.09	4752.15	3111.54	HMDB0000048	M-H, 2M-H, M+FA-H	C12H22O11	44.1	-0.921243	Melibiose
0.65_473.1612m/z	473.161	0.647817	neg	5.00285	0.000941817	1.48259	2267.51	3361.8	1838.43	2419.04	2784.71	1471.89	3139.3	2445.18	2402.68	1638.87	3345.68	3877.13	3042.14	3536.23	3169.69	3033.54	4146.6	2743.37	HMDB0037848	2M-H	C8H15NO7	34.2	-2.64926	N-(1-Deoxy-1-fructosyl)glycine
0.65_84.0440m/z	84.044	0.6461	pos	1.42403	0.00282273	1.64134	161.456	265.004	198.318	123.374	142.838	133.123	266.188	142.135	139.958	145.717	260.507	241.643	261.363	236.079	419.498	216.276	267.746	216.92	HMDB0029615	M+H-H2O	C4H7NO2	57.2	-4.04649	(S)-2-Azetidinecarboxylic acid
0.66_138.0545m/z	138.054	0.65595	pos	4.30313	0.00256826	1.64204	1665.88	2735.43	1835.77	1388.5	1760.69	1706.3	1732.7	1370.07	1855.65	1677.33	1744.99	2953.16	3865.46	2332.2	2654.75	1715.24	2883.22	3734.44	HMDB0001538	M+H	C7H7NO2	47.2	-3.6299	3-Pyridylacetic acid
0.66_148.0606m/z	148.061	0.65595	pos	1.14233	1.6241e-08	2.40716	35.2554	84.8654	18.1847	38.7262	40.0712	38.321	33.0069	29.4456	44.7391	39.5489	97.4117	92.3688	80.2791	93.5123	81.7368	81.8211	81.8416	69.9514	HMDB0000620	M+NH4	C5H6O4	38.8	1.31181	Glutaconic acid
0.66_245.0434m/z	245.043	0.658483	neg	2.37878	0.00306709	0.779816	1299.99	1013.75	1419.79	1128.79	1275.68	1551.77	1123.35	1128.47	1411.48	1360.56	798.178	984.717	1072.4	943.123	1345.34	917.061	1019.59	1029.59	HMDB0037192	M+FA-H	C7H13KO4	37.6	0.703823	Potassium 2-(1'-ethoxy) ethoxypropanoate
0.66_342.1161n	381.079	0.65595	pos	9.31023	0.000171157	1.29343	12508.7	16179.1	14485.9	12529.8	12093.1	10930.4	13866.8	12834.5	12605.3	10723.4	15492.2	18121.4	14337.1	16991.7	17756.1	14981.3	17494.5	14258.3	HMDB0000048	M+K, 2M+Na, 2M+NH4, 2M+K, M+Na, M+H-H2O	C12H22O11	39.5	-0.419943	Melibiose
0.66_371.1192m/z	371.119	0.658483	neg	2.67179	0.0420944	1.26426	1799.28	2274.74	1958.36	1716.96	1612.4	1714.11	1934.75	1778.46	1724.69	1954.48	1712.26	2799.51	2246.3	2942.66	1574.21	1658.27	2980.62	2284.12	HMDB0040154	M+FA-H	C12H22O10	45.9	-0.979942	6-O-b-D-Fructofuranosyl-2-deoxy-D-glucose
0.66_490.1777m/z	490.178	0.65595	pos	2.00698	6.00358e-08	2.2449	120.577	270.683	75.3399	129.681	137.042	97.3742	144.34	128.203	144.158	108.477	311.71	269.654	221.864	274.436	288.7	294.393	282.743	221.96	HMDB0039742	M+NH4	C17H28O15	37.8	2.3329	4-O-Methyl-a-D-glucosyl-(1->2)-b-D-xylosyl-(1->4)-D-xylose
0.68_146.1173m/z	146.117	0.67625	pos	6.17867	0.000280247	1.56689	3064.13	4801.15	2668.13	3171.09	2378.31	3622.53	3621.39	3113.82	2304.32	3633.46	3686.21	6038.63	4752.96	5353.63	4605.19	3715.28	5694.88	4562.38	HMDB0006831	M+H	C7H15NO2	43.9	-1.99003	3-Dehydroxycarnitine
0.68_460.2025m/z	460.203	0.67625	pos	1.41636	0.0116954	1.57357	179.057	281.76	254.849	156.621	187.831	115.822	308.087	131.549	166.552	111.149	314.758	308.683	193.806	245.575	408.844	307.836	285.794	188.783	HMDB0041225	M+NH4	C17H30O13	40	0.12719	b-D-Xylopyranosyl-(1->4)-a-L-rhamnopyranosyl-(1->2)-D-fucose
0.70_71.0139m/z	71.0139	0.700817	neg	1.33047	0.0016935	1.2143	477.367	579.669	522.787	464.312	458.826	457.759	438.818	470.718	532.253	473.466	541.262	538.078	716.887	501.389	589.36	541.609	586.323	622.444	HMDB0001167	M-H	C3H4O2	39	1.08891	Pyruvaldehyde
0.71_134.0217n	133.015	0.711317	neg	3.53981	0.0320835	1.15369	7745.42	8935.82	8178.43	8108.79	7304.4	7694.92	7138.35	8259.89	7628.75	7649.87	8230.44	7589.21	10661.9	7961.83	10114.6	8630.04	7564.06	10734.4	HMDB0000156	M-H2O-H, M-H	C4H6O5	44	1.53735	L-Malic acid
0.72_120.0803m/z	120.08	0.71675	pos	1.18405	0.000110793	1.50282	133.292	200.314	155.857	130.585	119.358	138.421	125.875	143.49	131.282	121.472	172.13	207.088	229.575	160.276	257.285	164.466	206.55	205.145	HMDB0001065	M+H-H2O	C8H11NO	46.2	-3.16301	2-Hydroxyphenethylamine
0.78_404.0019n	405.009	0.777833	pos	1.73973	0.00534551	1.92528	178.338	343.35	170.795	341.672	193.876	6.7588	188.777	331.758	186.312	6.75232	430.391	342.888	249.236	396.524	351.91	399.575	323.714	252.56	HMDB0000295	M+H, M+K	C9H14N2O12P2	41.3	-0.650874	Uridine 5'-diphosphate
0.78_535.0367m/z	535.037	0.77515	neg	2.44596	0.00205069	2.15213	264.109	568.397	186.808	538.065	293.492	0.680841	283.027	561.036	248.381	1.38509	631.162	592.686	424.789	633.491	597.19	639.102	597.359	431.399	HMDB0001018	M-H	C14H22N2O16P2	40.6	-0.805549	UDP-D-Xylose
0.78_565.0474m/z	565.047	0.77515	neg	6.21332	0.0283888	1.66212	4065.9	6758.02	4060.1	7742.62	4193.73	117.144	3824.15	8135.29	4325.82	128.344	7355.39	6181.66	5601.9	6904.09	8429.94	7458.67	6490.09	5642.38	HMDB0000286	M-H	C15H24N2O17P2	45.3	-0.539048	Uridine diphosphate glucose
0.78_566.0543n	584.089	0.777833	pos	1.02646	0.0045419	2.0654	54.2171	111.98	50.5457	109.571	49.6885	0.356892	48.1431	116.842	58.2501	0.339631	134.667	113.434	78.2376	129.959	129.985	124.777	104.69	80.0914	HMDB0000286	M+H, M+NH4	C15H24N2O17P2	37.5	-1.24831	Uridine diphosphate glucose
0.90_224.1281m/z	224.128	0.895117	pos	1.82575	9.65748e-06	1.22058	616.218	752.142	688.297	620.075	620.986	562.302	656.28	610.077	601.929	569.795	733.958	804.736	728.64	798.566	777.502	713.648	760.12	699.967	LMFA08030004	M+H-H2O	C12H19NO4	39.8	-0.185328	N-(3-oxo-octanoyl)-homoserine lactone
0.91_164.0471n	182.081	0.905617	pos	1.18598	0.0106775	1.48157	146.742	217.408	199.409	101.112	172.641	155.154	118.76	107.689	168.24	150.929	240.952	280.598	152.912	269.578	147.6	234.025	266.313	147.289	HMDB0041592	M+H, M+NH4	C9H8O3	46.8	-1.47556	Coumaric acid
0.91_611.1442m/z	611.144	0.91365	neg	1.30361	0.00473682	1.49416	185.26	276.808	221.661	141.232	172.958	180.247	268.521	133.135	176.474	187.851	252.318	254.503	273.555	221.453	429.627	247.377	264.451	271.179	HMDB0062697	2M-H	C10H16N3O6S-	40	-0.776525	Glutathionate(1-)
0.96_132.1015m/z	132.102	0.96205	pos	1.72788	0.0229949	1.28434	540.188	693.787	788.923	418.578	537.98	504.019	635.79	433.535	528.45	474.227	760.136	813.042	523.272	710.063	627.957	760.092	823.763	531.972	HMDB0001901	M+H	C6H13NO2	47.2	-2.78606	Aminocaproic acid
0.97_179.0564m/z	179.056	0.967467	neg	1.22898	0.0189095	1.1971	413.587	495.104	403.063	385.706	419.781	402.572	475.492	385.807	441.999	394.28	414.741	560.513	418.853	533.888	569.991	410.9	607.736	444.213	HMDB0003224	M+FA-H	C5H10O4	44	2.45648	Deoxyribose
1.30_148.0523n	166.086	1.2963	pos	3.30116	2.75162e-06	1.53558	778.719	1195.79	912.81	747.283	793.68	678.042	864.469	738.185	814.41	680.877	1367.5	1243.36	1003.47	1193.26	1242.24	1325.69	1181.12	1009.66	HMDB0035243	M+H-H2O, M+H, M+NH4	C9H8O2	40.6	-0.883799	1-Phenyl-1,2-propanedione
1.30_164.0720m/z	164.072	1.30445	neg	2.2827	7.35542e-06	1.44628	440.22	636.681	451.56	416.643	461.873	387.627	510.915	414.755	483.669	394.72	663.177	690.49	545.9	694.731	569.031	674.226	700.62	555.273	HMDB0002832	M-H2O-H	C9H13NO3	47.4	1.38505	Methylnoradrenaline
1.31_485.2128m/z	485.213	1.30728	pos	1.79094	0.00992562	1.5954	272.342	434.495	218.025	324.216	230.446	231.195	345.176	337.012	245.589	247.077	386.474	647.511	324.939	537.305	285.78	371.332	616.251	306.373	HMDB0010337	M+Na	C25H34O8	39.5	-3.90013	6-Dehydrotestosterone glucuronide
1.42_219.1107n	220.118	1.42182	pos	1.58962	0.000176454	1.19916	540.402	648.029	527.358	579.726	516.283	482.308	611.301	582.009	522.436	501.795	620.935	700.394	619.778	633.618	687.574	678.765	658.838	584.33	HMDB0000210	M+H, M+Na, M+H-H2O	C9H17NO5	42.4	-0.0939189	Pantothenic acid
1.55_390.1760m/z	390.176	1.55103	pos	1.04415	0.0196667	2.03891	57.0646	116.349	47.5921	52.4944	57.8271	67.9516	45.2374	54.3206	56.207	74.8864	118.778	191.081	65.239	187.029	33.6742	111.705	173.258	50.0285	HMDB0039234	M+NH4	C17H24O9	38.8	0.385939	Citrusin E
1.66_187.0632n	188.07	1.65762	pos	2.94221	0.00050811	1.68199	544.804	916.357	722.63	519.035	541.408	450.859	623.107	510.589	524.58	466.226	1163.38	999.201	740.913	968.952	529.343	1141.97	1005.75	781.337	HMDB0000734	M+H, M+NH4	C11H9NO2	45.5	-0.938684	Indoleacrylic acid
1.66_203.0828m/z	203.083	1.66327	neg	1.5345	0.000310502	1.84772	117.474	217.06	139.617	109.5	118.03	103.374	131.743	112.402	121.932	103.197	274.712	240.987	179.879	243.458	104.887	270.204	242.464	179.889	HMDB0000929	M-H	C11H12N2O2	41.9	1.01947	L-Tryptophan		色氨酸
1.71_319.1515m/z	319.152	1.7103	pos	1.15147	0.00571791	1.3711	189.844	260.294	132.999	231.397	159.869	135.726	298.318	228.095	187.688	144.657	248.317	274.708	290.372	238.601	249.299	246.923	267.927	266.208	HMDB0038120	M+Na	C16H24O5	40.3	-0.172475	Ovalicin
1.74_202.0443m/z	202.044	1.7402	pos	3.14468	0.000271464	1.20119	2083	2502.07	2104.5	2001.25	2099.09	1973.6	2362.08	2032.86	2065.63	2025.01	2793.68	2499.12	2346.54	2680.76	2410.61	2736.29	2352.13	2197.47	HMDB0014868	M+H	C10H7N3S	38	4.96414	Thiabendazole
1.83_444.1993n	462.233	1.83145	pos	1.13162	3.82519e-05	1.59226	89.1844	142.005	94.5382	75.2272	91.3526	84.899	99.586	82.4632	93.0034	92.4054	113.361	170.329	140.808	153.7	149.571	115.282	173.707	119.28	HMDB0040532	M+H-H2O, M+H, M+NH4, M+K	C21H32O10	42.3	-0.478602	Cynaroside A
1.84_443.1913m/z	443.191	1.83627	neg	1.84407	0.00109198	1.47857	330.757	489.047	280.879	310.236	350.149	321.355	401.214	309.029	351.351	321.843	359.466	623.949	464.121	571.193	490.344	347.87	595.032	460.4	HMDB0040532	M-H	C21H32O10	39.4	-2.15914	Cynaroside A
1.85_354.0945n	355.102	1.85228	pos	1.84375	0.00254392	1.62833	275.147	448.03	341.192	179.232	300.491	286.332	287.386	191.498	309.454	305.594	650.611	344.894	463.672	402.207	373.578	609.961	331.557	407.762	HMDB0003164	M+H, M+Na, M+K	C16H18O9	43.6	-1.59268	Chlorogenic acid		绿原酸
1.86_167.1308n	185.165	1.86232	pos	1.10984	0.0322338	1.35813	238.264	323.593	228.908	227.838	239.649	294.003	166.621	230.134	234.423	284.539	239.294	416.404	357.996	385.166	163.458	252.213	418.566	355.648	HMDB0037885	M+H, M+NH4	C10H17NO	40.9	-1.23542	5-Butyl-4-ethyl-2-methyloxazole
1.86_351.0718m/z	351.072	1.85793	neg	2.04637	0.00026954	1.56263	348.325	544.301	296.065	305.396	347.499	462.861	270.461	302.523	375.959	425.834	651.671	503.21	548.241	556.533	358.035	623.84	506.159	606.719	HMDB0038361	M+FA-H	C15H14O7	39.7	-1.0547	(-)-Epigallocatechin
1.86_354.0944n	353.087	1.85793	neg	2.92875	0.00117628	1.59712	709.589	1133.3	642.866	545.653	762.292	882.147	529.139	551.548	821.761	941.306	1457.01	978.909	1161.06	1146.75	735.258	1472.83	993.351	1121.2	HMDB0003164	M-H, 2M-H	C16H18O9	45.6	-1.86132	Chlorogenic acid
10.02_355.2848m/z	355.285	10.0178	pos	1.23309	0.000957818	1.33746	221.246	295.907	265.873	204.31	246.244	213.888	198.055	208.618	231.487	201.496	350.982	251.564	256.386	306.895	349.109	335.218	261.477	255.628	HMDB0011538	M+H	C21H38O4	43.3	1.30982	MG(0:0/18:2(9Z,12Z)/0:0)
10.03_529.3004m/z	529.3	10.0334	neg	2.66586	0.00345901	0.641599	995.97	639.013	1172.62	837.741	890.479	1273.38	750.496	798.836	881.093	1363.11	401.924	713.288	727.101	792.418	500.779	438.412	744.554	793.629	HMDB0038539	M+FA-H	C26H44O8	40.4	-2.95546	Goshonoside F1
10.03_548.3420m/z	548.342	10.028	pos	1.50981	0.00606649	0.665361	353.124	234.955	464.155	291.889	302.336	442.935	266.16	296.876	289.498	471.138	166.319	272.881	281.097	289.283	196.79	158.229	255.911	259.127	HMDB0040844	M+NH4	C27H46O10	45.9	-1.65728	(S)-Nerolidol 3-O-[a-L-rhamnopyranosyl-(1->2)-b-D-glucopyranoside]
10.05_431.2185m/z	431.218	10.0543	neg	1.81972	0.0261228	1.62831	375.105	610.785	381.464	381.62	375.079	248.592	605.65	384.495	377.897	246.043	687.982	351.09	689.303	364.563	1060.37	680.451	359.646	692.88	HMDB0062316	M-H	C21H37O7P	40.2	-4.47307	1-(6Z,9Z,12Z-octadecatrienoyl)-glycero-3-phosphate
10.22_466.2921m/z	466.292	10.2242	neg	1.16227	0.00162379	2.2375	54.3968	121.713	63.8224	69.6025	51.193	32.2871	62.9056	76.83	47.331	31.2027	166.358	87.7782	86.8323	86.6755	186.143	177.592	95.105	87.2175	HMDB0061691	M-H	C22H46NO7P	41.4	-3.92357	1-Heptadecanoylglycerophosphoethanolamine
10.22_467.3007n	468.308	10.221	pos	1.1223	0.00563463	2.15143	59.8383	128.738	74.6051	85.185	51.1409	35.4516	69.1223	79.7003	48.964	34.5376	198.945	90.2858	78.5543	93.6076	203.671	186.057	88.557	90.2281	HMDB0061691	M+H, M+Na	C22H46NO7P	45.3	-1.11528	1-Heptadecanoylglycerophosphoethanolamine
10.23_370.2947m/z	370.295	10.2315	pos	1.09176	0.000218322	0.625679	148.82	93.1133	154.826	109.419	172.678	164.615	161.39	104.749	160.557	162.322	67.2789	100.312	107.974	108.135	91.5198	64.4963	94.4539	110.737	HMDB0061640	M+H-H2O	C21H41NO5	39.6	-1.16979	3-hydroxytetradecanoyl carnitine
10.27_415.2687m/z	415.269	10.2719	pos	2.16186	0.00115219	0.631799	580.517	366.77	623.452	530.001	555.953	708.47	437.182	552.792	553.238	683.05	230.51	397.166	470.645	530.134	240.668	221.828	401.856	441.354	HMDB0039883	M+H	C22H38O7	45.6	-0.866957	Ascorbyl palmitate
10.29_278.1516n	301.141	10.2922	pos	4.61316	0.000428203	1.25235	3639.25	4557.62	4152.88	3540.78	3433.38	3717.62	4292.1	3604.34	3298.64	3074.28	4515.02	5243.68	4048.87	4847.62	4454	4163.89	4797.43	4390.5	HMDB0013248	M+Na, M+K, 2M+Na, M+H	C16H22O4	41.2	-0.730655	Monoethylhexyl phthalic acid
10.37_306.2195n	307.227	10.3735	pos	9.4178	0.000950546	0.730928	16787.7	12270.6	12705.9	15268.1	17475.1	17830.8	20531.2	14842.8	17276.1	18371.2	9563.78	13355.9	13936.6	13827.7	12414.1	9108.07	12889.2	13069.2	HMDB0013156	M+H, M+Na, M+NH4, 2M+Na, M+H-H2O	C19H30O3	43.7	0.009787	16-alpha-Hydroxyandrosterone
10.37_352.2844m/z	352.284	10.3735	pos	1.51865	0.00157662	0.779372	533.875	416.087	437.59	529.575	532.352	557.266	646.538	505.616	521.534	540.526	318.661	439.294	457.655	471.595	441.431	314.586	434.388	451.086	HMDB0029583	M+NH4	C21H34O3	44.7	-0.642802	Lycopersiconol
10.39_322.2142n	345.202	10.3935	pos	2.04399	0.000388225	0.65653	564.903	370.876	401.766	517.242	711.224	604.399	584.084	460.305	638.585	601.621	329.678	360.642	467.412	354.728	325.521	304.238	353.242	471.546	HMDB0033615	M+H-H2O, M+Na	C19H30O4	45.7	-0.745919	(S)-[8]-Gingerol
10.49_579.2824m/z	579.282	10.4896	neg	1.22404	2.47331e-05	1.71754	95.5981	164.194	91.9266	108.689	95.6563	81.3693	104.494	112.285	90.5831	79.7824	142.879	139.26	169.198	168.056	229.959	145.176	153.354	165.67	HMDB0033846	M+FA-H	C29H42O9	38.4	2.53804	Corchoroside A
10.55_571.2873m/z	571.287	10.5541	neg	6.94066	0.0378392	2.26025	2798.83	6326.05	3700.61	3823.83	1924.09	1862.42	3183.9	4008.42	1956.58	1930.77	9537.22	2725.3	4397.08	2699.89	14005	9767.79	2855.55	4620.5	HMDB0061695	M-H	C25H49O12P	40.1	-2.77787	1-Palmitoylglycerophosphoinositol
10.55_572.2956n	573.303	10.5457	pos	5.33958	0.0433852	2.30557	1628.43	3754.46	2492.04	2180.8	1102.98	1010.85	1906.69	2185.57	1070.7	1077.86	6053.66	1633.92	2563.37	1593.16	8425.74	5800.88	1504.34	2460.64	HMDB0061695	M+H, M+Na, M+K, M+NH4, M+H-H2O	C25H49O12P	42.9	-1.06363	1-Palmitoylglycerophosphoinositol
10.55_617.2664m/z	617.266	10.5457	pos	1.29789	0.0382904	2.33256	92.008	214.614	146.199	124.51	53.0436	49.4701	112.89	135.426	57.5383	56.9868	348.38	94.9449	152.878	92.7429	463.8	335.157	88.4327	140.576	HMDB0000552	2M+K	C13H23NO6	37.8	-3.18545	3-Methylglutarylcarnitine
10.59_326.2455n	309.242	10.5868	pos	5.11134	0.000249593	0.534238	2581.58	1379.18	2144.45	1805.02	3059.55	3261.32	2321.69	1774.81	3002.78	3283.05	1094.55	1444.05	1809.95	1359.29	1227.95	1014.41	1358.98	1724.24	HMDB0031006	M+H-H2O, M+H, M+NH4, M+K, 2M+Na	C19H34O4	45	-0.789814	1-Acetoxy-2-hydroxy-16-heptadecen-4-one
10.60_507.2711m/z	507.271	10.5965	neg	2.9539	0.0128253	1.44363	1243.21	1794.72	1973.63	1160.19	929.757	1255.97	1206.25	1179.87	969.018	1270.96	2059.32	1402.51	1525.35	1567.91	2656.7	2125.94	1429.83	1590.22	LMGP04050014	M-H	C24H45O9P	42.4	-3.44304	PG(18:2(9Z,12Z)/0:0)
10.63_367.1881m/z	367.188	10.6278	neg	1.16478	0.0175063	4.59327	21.9637	100.885	16.6614	12.305	50.3379	17.0695	8.49798	9.96456	46.8813	13.992	9.06075	210.496	93.7813	144.655	33.3484	9.89827	205.264	100.578	LMGP10050001	M-H	C16H33O7P	38.8	-2.79499	PA(13:0/0:0)
10.63_660.3139n	683.303	10.6278	pos	2.81384	0.00100211	0.625816	1046.09	654.66	843.274	789.743	1347.95	1130.81	1053.25	784.999	1291.23	1127.46	442.375	648.521	757.361	889.064	712.345	458.475	601.056	728.08	HMDB0001261	M+H, M+NH4, M+Na	C36H44N4O8	39.7	-3.0558	Coproporphyrinogen III
10.64_446.2428n	447.25	10.6381	pos	1.29437	0.025515	1.679	185.664	311.731	225.152	217.609	182.662	138.429	167.113	213.976	189.428	150.947	374.588	183.338	337.034	154.647	569.906	374.042	174.478	325.813	LMGP10050004	M+H, M+K, M+NH4	C22H39O7P	43.4	-1.27403	PA(19:3(10Z,13Z,16Z)/0:0)
10.64_659.3058m/z	659.306	10.6385	neg	3.28237	0.00146177	0.629205	1490.57	937.872	1116.2	1126.15	1804.19	1669.27	1552.8	1101.46	1880.97	1673.51	622.352	924.24	1049.56	1301.34	959.156	635.066	941.333	1069.93	HMDB0002160	M+FA-H	C35H42N4O6	39.3	-4.6393	Harderoporphyrinogen
10.66_445.2346m/z	445.235	10.6596	neg	2.7537	0.0455439	1.56373	1150.73	1799.44	1226.89	1291.87	1186.9	972.395	1052.82	1312.74	1181.15	981.083	2007.58	1024.86	1995.59	881.453	3389.34	2045.02	1023.07	2028.57	LMGP10050004	M-H	C22H39O7P	38.7	-3.24949	PA(19:3(10Z,13Z,16Z)/0:0)
10.67_481.3155n	480.308	10.67	neg	8.34745	0.000767139	1.70583	4720.15	8051.77	4943.93	5986.07	4132.63	3240.44	5920.55	6023.02	4096.33	3418.21	9460.92	7071.19	6452.19	6835.9	11348	9801.05	6975.65	6469.23	HMDB0011129	M-H, 2M-H	C23H48NO7P	42.3	-2.68123	LysoPE(0:0/18:0)
10.67_481.3162n	482.323	10.6685	pos	9.60266	0.00133974	1.82024	5492.51	9997.71	6582.12	7208.02	4391.97	3656.89	7021.92	6932.41	4526.08	3620.68	12644.1	8986.1	7046.63	8699.73	14453.8	12467.7	8094.08	7589.46	HMDB0011129	M+H, M+K, M+Na, 2M+Na, 2M+H, M+H-H2O	C23H48NO7P	43	-1.35646	LysoPE(0:0/18:0)
10.67_526.2875m/z	526.288	10.6685	pos	1.59486	0.000145914	1.80819	138.863	251.089	161.169	181.372	111.357	101.459	177.522	168.909	118.909	90.2033	291.235	258.928	192.785	250.773	327.148	284.199	208.934	194.714	HMDB0033143	2M+NH4	C12H18N2O4	42.7	0.716303	Pyrraline
10.67_616.2829m/z	616.283	10.67	neg	2.21627	0.000865342	1.55266	422.255	655.618	436.951	533.479	362.194	288.089	560.396	532.661	372.959	291.309	729.54	627.144	549.493	595.566	845.261	768.245	578.213	551.478	HMDB0012986	M+FA-H	C26H37N9O6	39.1	-3.55796	Kinetensin 4-7
10.70_291.2317m/z	291.232	10.6985	pos	1.94739	0.00122545	0.719779	608.047	437.659	473.714	570.098	702.987	642.663	531.678	577.942	703.004	662.291	373.978	374.354	530.642	473.725	533.565	346.598	345.131	523.283	HMDB0005849	M+H	C19H30O2	43.5	-0.532237	4-Androstenediol
10.70_568.3609m/z	568.361	10.7021	neg	9.70089	0.0014381	1.81619	5516.98	10019.9	6617.66	5992.56	5063.58	4172.65	6608.46	6175.21	5202.16	4303.54	12414.3	9088.55	6594.99	9060.16	15256.3	12379.3	8862.51	6502.62	LMGP02050026	M+FA-H	C26H54NO7P	47	-2.13359	PE(21:0/0:0)
10.70_585.3510m/z	585.351	10.7021	neg	1.9927	0.000341227	2.02031	175.284	354.128	202.15	190.227	143.728	127.489	190.895	202.355	193.177	152.25	397.125	300.628	223.484	334.729	540.935	444.411	334.845	256.866	HMDB0013888	2M-H	C20H23NO	38.7	3.93324	E-10-Hydroxyamitriptyline
10.70_614.3398m/z	614.34	10.6985	pos	1.26973	0.0209043	1.74738	129.208	225.775	177.369	169.387	115.502	84.9367	156.736	137.922	111.645	80.1642	313.883	204.236	107.4	177.087	395.492	287.817	188.763	131.528	HMDB0035233	2M+NH4	C15H18N6O	38.3	-4.02788	Olomoucine
10.70_636.3482m/z	636.348	10.7021	neg	4.25909	0.00088665	1.72831	1156.78	1999.28	1383.59	1279.6	1076.83	865.189	1384.08	1283.3	1088.31	893.358	2385.58	1887.24	1393.38	1878.34	2890.93	2377.71	1850.59	1330.45	HMDB0040704	M-H2O-H	C30H51N6O10+	39	-1.02449	Allodesmosine
10.78_370.2949m/z	370.295	10.7791	pos	1.1364	0.000983621	0.686504	192.85	132.392	210.033	151.395	220.328	214.402	180.339	154.606	212.407	199.285	114.496	117.178	155.449	125.991	193.697	96.2796	114.062	141.983	HMDB0011540	M+NH4	C21H36O4	40.1	-0.718396	MG(0:0/18:3(9Z,12Z,15Z)/0:0)
10.93_277.2160m/z	277.216	10.9284	pos	4.27158	0.000298776	0.673537	2595.31	1748.04	2720.54	2130.37	2550.8	2931.96	2778.7	2045.39	2476.3	3128.43	1325.49	1924.38	2015.37	2201.71	1688.72	1212.93	1830.77	1784.95	LMFA02000239	M+H-H2O	C18H30O3	50.1	-0.795539	17-hydroxy-linolenic acid
10.93_308.2350n	309.242	10.9284	pos	8.1327	4.26462e-05	0.658929	8542.1	5628.64	9004.92	6954.54	8606.62	9325.35	9257.78	6826.07	8456.1	9905.47	4507.44	6128.2	6275.11	6762.51	5637.22	4214.54	5793.28	5710.86	HMDB0031379	M+H, M+NH4, M+K, 2M+Na	C19H32O3	46.6	-0.331317	Annosquamosin B
10.93_331.2242m/z	331.224	10.9284	pos	7.09568	0.000483551	0.755712	9816.92	7418.77	10564	8620.51	9553.45	10304	10604.8	8319.53	9287.35	11281.8	6125.55	8113.09	8169.6	8791.5	7389.23	5571.63	7844.5	7345.03	HMDB0029359	2M+K	C8H18O2	38	-1.07262	(R)-1,3-Octanediol
11.08_347.2190m/z	347.219	11.0819	pos	2.61131	0.00144575	0.662806	1047.3	694.156	924.777	782.359	1202.92	1234.74	1061.47	710.549	1181.26	1280.33	596.217	791.059	874.757	712.364	529.11	526.7	746.787	776.253	HMDB0000701	2M+H	C8H15NO3	40.3	3.84083	Hexanoylglycine
11.13_537.3780n	538.385	11.1333	pos	1.4166	0.000389239	1.80829	112.358	203.176	97.4363	156.955	101.135	64.9835	163.749	141.643	103.371	69.5901	245.968	187.048	150.118	198.126	269.354	223.244	188.729	162.82	LMGP01020068	M+H, M+Na	C27H56NO7P	40.1	-2.75561	PC(O-16:0/3:0)
11.21_533.3281m/z	533.328	11.2131	neg	1.81379	0.0150661	0.719718	672.754	484.193	495.575	692.87	722.986	709.173	571.904	725.548	760.834	703.142	294.192	550.153	585.792	764.002	305.46	296.141	538.972	538.832	HMDB0036884	M+FA-H	C33H44O3	38.3	1.71541	7',8'-Dihydro-8'-hydroxycitraniaxanthin
11.27_277.2160m/z	277.216	11.2659	pos	4.58801	0.00050188	0.720894	3503.45	2525.61	3194.7	2900.56	4202.92	3986.82	3264.5	2738.81	3738.52	4000.77	2354.4	2348.72	2747.73	2712.72	2996.23	2291.19	2209.85	2544.09	LMFA02010004	M+H-H2O	C18H30O3	49.8	-0.864829	(9R,13R)-15,16-dihydro-12-oxo-10-phytoenoic acid
11.28_334.2874n	352.321	11.2757	pos	1.9356	0.000320701	1.64771	307.112	506.031	299.093	306.951	326.759	381.1	186.64	278.195	301.656	376.5	386.898	544.199	645.778	430.54	553.778	375.08	494.709	617.267	HMDB0002823	M+H, M+NH4	C22H38O2	38.7	0.556371	Docosatrienoic acid
11.29_586.3111n	587.318	11.286	pos	1.0334	0.005306	3.94796	20.0617	79.2029	27.6684	31.5193	6.47443	7.35562	45.9915	29.2735	11.3708	0.840173	122.562	44.9079	58.9342	36.393	153.095	130.223	29.2922	58.216	LMGP06050029	M+H, M+Na, M+H-H2O	C26H51O12P	35.2	-1.1413	PI(17:0/0:0)
11.30_525.3062n	526.314	11.2959	pos	2.98285	0.0190444	1.86602	658.056	1227.94	946.416	710.773	640.642	477.12	748.31	649.185	565.928	526.072	1527.95	889.955	836.127	961.499	2498.01	1471.97	848.817	789.233	LMGP03050006	M+H, M+Na, M+H-H2O	C24H48NO9P	43.3	-0.804706	PS(18:0/0:0)
11.30_585.3026m/z	585.303	11.2989	neg	1.2046	0.00885266	1.99919	87.9157	175.761	84.3326	131.902	69.9072	58.2934	111.546	125.46	69.5352	52.3507	242.715	105.937	148.052	110.233	299.896	243.054	103.699	152.499	LMGP06050029	M-H	C26H51O12P	38.6	-3.35637	PI(17:0/0:0)
11.31_524.2975m/z	524.298	11.3095	neg	2.62768	0.0187545	1.67522	663.286	1111.15	887.601	683.923	613.87	546.053	689.448	692.476	629.121	563.798	1274.22	812.716	805.044	869.231	2149.89	1277.51	835.876	864.719	LMGP03050006	M-H	C24H48NO9P	44	-3.59773	PS(18:0/0:0)
11.43_224.1280m/z	224.128	11.4274	pos	1.38269	1.29639e-05	1.40886	185.82	261.794	201.909	190.215	187.225	164.612	214.828	189.076	169.908	168.788	271.006	299.618	241.76	289.013	255.182	242.665	278.71	216.396	HMDB0032348	M+NH4	C12H14O3	43.6	-0.597974	Isoeugenyl acetate
11.54_509.3475n	510.355	11.5413	pos	5.37107	0.00142539	1.5167	2530.15	3837.48	2964.85	2731.27	2263.86	1954.08	3580.29	2599.74	2200.87	1946.28	4824.95	3890.34	2988.18	3141.06	4542.86	4544.16	3786.62	2981.66	LMGP01020024	M+H, M+K, M+Na, M+H-H2O	C25H52NO7P	41.5	-1.22651	PC(O-15:0/2:0)
11.55_667.2760n	712.302	11.5454	neg	1.02231	0.00409405	1.4285	114.333	163.325	129.692	127.509	99.5913	79.6103	174.47	120.172	90.4625	93.1592	190.859	192.123	137.787	146.893	167.365	180.104	173.325	118.142	HMDB0040385	M-H2O-H, M+FA-H	C39H41NO9	36.5	-3.20122	Neoacrimarine B
11.57_551.3943n	552.402	11.5718	pos	5.70431	0.00342749	1.59719	2744.16	4382.94	2706.28	3337.49	2751.7	1882.77	3587.27	3247.06	2553.77	1886.97	5711.82	3909.5	3251.9	3716.98	5965.71	5544.91	3749.97	3212.73	HMDB0015387	M+H, M+K, M+Na	C30H53N3O6	41.2	1.55848	Aliskiren
11.58_596.3916m/z	596.392	11.5773	neg	3.91531	0.0016872	1.50376	1483.3	2230.53	1443.95	1748.67	1451.55	1062.73	1888.7	1730.64	1469.59	1070.56	2729.43	1916.07	1847.84	1897.3	2869.98	2720.9	1977.45	1885.24	HMDB0010390	M+FA-H	C28H58NO7P	48.6	-3.10431	LysoPC(20:0)
11.62_622.4429n	640.476	11.6227	pos	1.10293	7.18762e-05	0.380116	84.6311	32.1697	90.8848	77.1625	78.3525	116.306	43.3292	75.6023	70.7455	124.667	35.714	42.5335	27.4235	33.6418	25.9669	31.0265	37.5162	23.5349	HMDB0041429	M+H-H2O, M+NH4	C36H62O8	35.9	-2.58938	Squamosinin A
11.63_238.2296n	239.237	11.6331	pos	1.16647	0.0163516	1.29729	258.662	335.558	250.871	295.305	275.631	254.83	224.747	257.646	254.817	255.448	414.907	347.861	228.99	384.889	375.907	395.815	327.281	208.815	LMFA05000007	M+H, 2M+K, M+H-H2O	C16H30O	42.5	-0.448329	Bombykol
11.64_619.4207m/z	619.421	11.6431	pos	1.25169	0.00223095	0.708155	276.788	196.009	292.214	256.434	312.496	293.196	223.775	242.437	296.623	297.124	261.857	145.31	161.795	182.367	256.691	254.678	145.622	159.748	HMDB0035102	M+H	C36H58O8	37.8	0.435498	Lansioside B
11.65_617.4033m/z	617.403	11.6514	neg	1.14753	0.000509982	0.728201	222.456	161.992	201.26	212.416	260.559	244.327	163.156	211.525	255.484	230.918	180.322	133.824	159.771	184.055	161.844	186.938	140.546	148.639	HMDB0039446	M-H2O-H	C36H60O9	36.9	-4.0581	Ginsenoside Rh7
11.82_353.3289n	376.318	11.8218	pos	4.15355	0.000597125	1.55582	1703.53	2650.39	1367.94	1710.92	1730.73	2228.13	899.196	1697.14	1808.32	2185.87	2092.71	2764.84	3152.79	2692.32	2982.91	1914.56	2678.45	2924.58	LMFA08040010	M+H, M+Na, 2M+Na, M+H-H2O	C22H43NO2	40.3	-1.33089	Anandamide (20:l, n-9)
11.87_290.2601n	308.295	11.8746	pos	1.01516	0.000684035	1.71723	76.2186	130.885	58.0507	105.445	52.8682	113.183	24.4824	97.301	54.9538	103.464	128.27	142.378	124.75	114.091	160.373	126.587	131.66	118.973	HMDB0035276	M+H, M+NH4	C20H34O	41.2	-3.00503	8alpha-13(16),14-Labdadien-8-ol
11.89_671.4117m/z	671.412	11.8859	pos	1.58995	0.00353028	0.620016	344.127	213.365	268.276	269.239	424.552	442.698	268.961	257.12	394.529	427.642	145.806	229.313	275.575	276.55	138.781	135.657	236.963	268.27	HMDB0036430	M+Na	C37H60O9	37	-2.00589	Momordicoside K
11.90_575.3496m/z	575.35	11.8961	pos	1.22594	9.26405e-05	0.367019	105.645	38.7735	110.739	75.4482	152.763	117.728	83.4204	63.6088	140.262	101.188	35.2402	27.1277	43.0138	22.2831	71.913	38.0857	25.3784	47.1463	HMDB0030463	M+K	C35H52O4	38.8	-0.158065	Hyperforin
12.00_666.4320n	689.42	12.0025	pos	2.14202	0.00102394	0.582321	524.295	305.308	450.109	396.716	649.205	714.199	349.063	377.557	594.363	663.144	264.204	290.765	349.241	309.654	315.277	265.835	296.253	351.233	HMDB0039050	M+NH4, M+Na	C37H62O10	35	-3.46186	Notoginsenoside T2
12.06_779.4710m/z	779.471	12.0564	pos	1.22064	3.60514e-05	0.395226	104.123	41.1523	76.1388	90.4327	106.102	148.057	80.4428	93.3978	88.3637	150.053	28.9001	46.4323	46.2193	39.9635	51.1367	34.6833	42.8289	39.0543	LMGP06010021	M+H	C39H71O13P	41.3	0.588133	PI(12:0/18:2(9Z,12Z))
12.09_637.4620m/z	637.462	12.0934	neg	1.78536	6.09235e-05	0.527911	301.986	159.422	321.601	201.612	344.013	360.947	258.14	206.361	359.143	364.073	145.888	147.76	154.692	191.323	177.522	152.514	147.275	158.4	HMDB0011155	M-H2O-H	C37H69O7P	39.9	2.6553	PA(P-16:0e/18:2(9Z,12Z))
12.16_600.3266n	601.334	12.1608	pos	5.07137	0.0172312	1.5202	3204.67	4871.76	3763.65	3951.87	2478.01	2721.89	3934.01	3895.06	2483.7	2409.2	6217.53	3631.02	4064.58	3598.92	7731.01	5991.56	3377.65	4361.79	HMDB0061696	M+H, M+Na, M+K, M+H-H2O	C27H53O12P	41.9	-1.47261	1-Stearoylglycerophosphoinositol
12.16_645.2972m/z	645.297	12.1608	pos	1.71796	0.00618912	1.66381	255.316	424.799	302.719	323.537	200.398	189.877	323.883	317.205	197.576	187.335	536.001	327.865	352.891	313.303	661.877	529.787	299.231	377.437	HMDB0013328	2M+K	C14H25NO6	37.7	-3.83739	Pimelylcarnitine
12.18_599.3183m/z	599.318	12.1797	neg	6.31127	0.010131	1.57058	4273.32	6711.6	4567.19	5515.02	3341.24	3126.08	5349.67	5454	3518.53	3314.82	7873.53	4933.35	5893.81	5072.87	10794.9	8141.57	5091.11	5891.71	HMDB0061696	M-H	C27H53O12P	40	-3.20781	1-Stearoylglycerophosphoinositol
12.19_673.4257m/z	673.426	12.1921	pos	2.12539	0.00294679	0.699668	773.297	541.051	670.812	617.492	971.511	941.545	569.803	594.418	917.22	903.574	508.821	534.575	567.689	643.617	510.406	483.283	494.771	585.244	HMDB0007346	M+K	C41H62O5	37.7	4.48709	DG(18:4(6Z,9Z,12Z,15Z)/20:5(5Z,8Z,11Z,14Z,17Z)/0:0)
12.20_414.1695n	459.194	12.2009	neg	1.30596	0.0200982	1.10811	923.958	1023.85	969.684	936.572	910.799	888.567	992.287	899.551	913.739	880.469	931.987	1134.31	989.808	1169.3	986.248	903.848	1112.47	962.833	HMDB0029511	M-H2O-H, M+FA-H	C23H26O7	37.3	3.91376	Garcinone C
12.20_482.1556n	527.181	12.2009	neg	1.05427	0.0375897	1.1	680.258	748.281	704.574	689.589	699.839	638.114	744.326	640.792	660.687	664.138	679.417	856.865	709.467	845.725	723.721	674.611	804.871	691.567	HMDB0035683	M-H2O-H, M+FA-H	C26H26O9	37.7	-4.3297	Dukunolide A
12.20_988.5644m/z	988.564	12.2035	pos	1.52089	6.74027e-06	0.502716	187.381	94.1994	134.972	191.286	178.569	225.773	171.848	189.564	164.508	242.525	77.5035	99.4868	103.51	123.7	85.6868	70.2099	94.2951	99.2027	HMDB0061563	M+K	C52H88NO12P-2	34.9	-3.32411	PS(DiMe(11,5)/DiMe(13,5))
12.21_341.2116n	340.209	12.2112	neg	1.07557	0.00297828	1.17886	325.605	383.843	319.65	302.681	306.659	298.626	338.181	326.788	365.899	346.358	338.218	384.848	356.664	462.257	371.966	356.893	416.524	383.376	HMDB0062685	M-H2O-H, 2M-H, M-H	C22H29O3-	38.1	-0.235543	14-oxo-DoHE(1-)
12.21_675.4373m/z	675.437	12.2138	pos	3.12848	0.000304061	0.641274	1264.46	810.867	1324.92	1000.57	1473.81	1620.3	978.314	931.376	1340.4	1446.03	754.774	836.795	762.735	921.788	898.489	733.884	785.862	792.611	HMDB0007288	M+K	C41H64O5	34.4	-1.98184	DG(18:3(6Z,9Z,12Z)/20:5(5Z,8Z,11Z,14Z,17Z)/0:0)
12.21_703.4447m/z	703.445	12.2138	pos	1.27207	0.000391681	0.625561	197.502	123.55	165.862	156.822	242.615	235.914	155.394	158.508	225.655	239.246	105.517	108.271	137.21	136.553	141.43	93.6199	131.478	134.319	HMDB0062691	2M+H	C20H31O5-	38.1	4.40959	15-dehydro-prostaglandin E1(1-)
12.22_638.4608m/z	638.461	12.2245	pos	1.27749	0.00097537	0.759462	330.415	250.938	332.979	306.533	385.976	352.148	244.688	306.707	354.136	360.153	290.017	243.771	228.156	295.177	233.265	277.354	222.912	216.849	HMDB0036439	M+NH4	C36H60O8	43.1	-2.97214	Fasciculic acid A
12.23_534.3564n	557.344	12.2346	pos	1.40657	0.00954278	0.686268	359.443	246.674	288.818	264.46	476.385	419.902	300.501	272.46	453.627	399.389	159.252	270.76	308.743	297.96	207.173	171.08	246.365	312.058	HMDB0061692	M+NH4, M+Na	C27H53NO7P+	37.8	0.812456	1-Linoleoylglycerophosphocholine
12.23_638.4391n	656.506	12.2346	pos	3.10958	0.000135151	0.632379	1176.27	743.846	1342.77	930.881	1307.54	1338.45	915.868	928.56	1241.11	1404.95	844.014	648.9	683.777	847.495	853.35	796.473	633.557	643.2	HMDB0039555	M+H-H2O, M+NH4	C36H62O9	39.5	-0.521225	Ginsenoside F1
12.24_619.4195m/z	619.42	12.2432	neg	2.73432	0.0218128	0.769321	2152.95	1656.31	2739.3	1692.72	2350.12	2469.07	1425.92	1709.71	2384.03	2452.72	1510.66	1908.24	1478.79	2093.01	1378.3	1523.22	1913.14	1445.11	HMDB0037129	M-H2O-H	C36H62O9	39.5	-3.1372	Sanchinoside B1
12.25_661.4618m/z	661.462	12.2452	pos	5.42289	8.64643e-05	0.615007	3387.06	2083.07	3922.82	2577.75	3714.29	4004.58	2839.84	2511.14	3635.37	3890.72	2155.36	1912.65	1972.92	2281.43	2535.84	2075.29	1779.3	1951.75	HMDB0030440	M+Na	C37H66O8	38.5	-4.96599	Rollidecin A
12.26_683.4709m/z	683.471	12.2644	neg	1.41226	0.00114686	0.609147	259.816	158.266	248.394	174.46	298.069	346.164	229.033	166.252	278.474	337.679	122.579	146.601	156.148	177.202	154.189	179.017	158.346	172.046	HMDB0036547	M+FA-H	C37H66O8	42.4	-4.76831	9-Hydroxyasimicinone
12.43_652.4518n	675.441	12.434	pos	4.62283	0.00265707	0.547114	2456.59	1344.04	2754.18	1406.88	3008.54	3288.19	1621.21	1384.9	2893.86	3295	1467.34	1116.4	1298.82	1455.36	1712.38	1336.88	1073	1292.11	HMDB0038016	M+Na, M+K, M+NH4	C37H64O9	38.2	-4.95786	Ginsenoside Rh5
12.44_630.4230n	653.401	12.4441	pos	1.30772	0.00204177	0.744378	316.933	235.918	266.672	293.305	384.164	326.87	277.652	286.088	380.187	320.525	225.384	219.1	288.091	270.801	217.219	183.381	196.712	286.657	LMGP10010076	M+NH4, M+Na	C34H63O8P	39.6	-4.81829	PA(13:0/18:2(9Z,12Z))
12.52_358.3080n	359.315	12.5175	pos	8.76535	0.000845561	1.3421	9725.6	13052.8	10361.7	10253	9493.16	8803	10165.5	10121.8	9227.47	9379.18	14399.1	14794.3	9593.61	14286.2	13107.9	14337.7	14185.6	9717.58	HMDB0011131	M+H, M+K, M+NH4, M+Na, 2M+H, 2M+Na, 2M+NH4, M+H-H2O	C21H42O4	41	-0.741567	MG(18:0/0:0/0:0)
12.52_403.3048m/z	403.305	12.5234	neg	1.60533	0.00215356	1.28591	399.363	513.547	382.272	405.363	400.682	387.688	416.54	402.883	426.109	373.368	543.333	572.603	393.945	564.364	523.144	517.477	614.702	378.808	HMDB0011131	M+FA-H	C21H42O4	38.7	-4.87328	MG(18:0/0:0/0:0)
12.52_746.5840n	769.573	12.5175	pos	2.70085	0.000294633	1.53196	570.59	874.122	570.756	623.565	537.269	471.941	599.738	630.104	556.893	574.452	984.949	1054.54	634.502	927.637	833.651	987.864	974.886	594.951	LMGP10010242	M+Na, M+H	C42H83O8P	38.4	1.92517	PA(17:0/22:0)
12.53_587.3527m/z	587.353	12.5274	pos	1.02448	0.00265312	0.608586	132.401	80.5773	85.9517	126.362	136.291	187.744	109.431	116.516	114.246	182.665	91.6757	76.0135	96.9363	54.0936	67.4672	80.5033	66.728	111.201	HMDB0028958	2M+H	C15H23N3O3	38.4	-4.24858	Lysyl-Phenylalanine		苯丙氨酸
12.53_616.4314n	634.462	12.5274	pos	3.19283	1.07882e-05	0.585891	1018.4	596.673	841.941	906.937	1060.67	1266.49	872.137	904.235	1018.55	1276.25	559.063	628.517	632.899	629.733	534.914	539.52	583.745	664.992	HMDB0035509	M+H, M+NH4	C37H60O7	43.2	-4.13789	Tsugarioside B
12.53_633.4338m/z	633.434	12.5341	neg	1.64013	0.000837675	0.529787	274.959	145.669	274.05	179.383	315.725	378.708	176.483	189.125	315.06	371.136	126.77	141.933	158.23	180.529	124.55	126.314	146.226	160.805	HMDB0061635	2M-H	C16H31NO5	39.1	0.996316	3-hydroxynonanoyl carnitine
12.53_680.5068m/z	680.507	12.5274	pos	1.1679	0.000145022	0.470608	110.763	52.1258	110.141	93.1022	122.994	155.569	64.1563	80.3327	120.32	139.487	42.493	45.8923	61.9454	70.8787	46.1462	43.1275	48.2317	58.2916	HMDB0061636	2M+NH4	C17H33NO5	39.1	1.85509	3-hydroxydecanoyl carnitine
12.58_395.3667m/z	395.367	12.5788	pos	1.03715	0.00856676	1.32123	174.603	230.69	167.433	199.795	171.515	151.489	194.876	202.772	164.561	144.384	233.817	286.339	213.16	276.637	144.47	221.429	269.111	200.561	HMDB0000937	M+H-H2O	C29H48O	40.4	-1.26921	Stigmasterol
12.58_553.3370n	554.344	12.5788	pos	7.54325	0.00660067	1.40434	7937.08	11146.3	10251.8	9116.54	7213.61	6023.13	8442.17	9191.86	7142.3	6115.24	12305.6	10612	8886.43	10072.6	16267.7	11917.4	9955.65	9153.42	LMGP03050012	M+H, M+Na, M+K, M+H-H2O, M+NH4	C26H52NO9P	42.7	-1.66366	PS(20:0/0:0)
12.59_619.4201m/z	619.42	12.5884	neg	2.85113	0.0311394	1.23017	2135.19	2626.66	1720	2516.7	2134.07	1977.44	2221.2	2551.96	2089	1871.17	2740.15	3175.74	2372.44	3079.56	1763.4	2390.88	3162.87	2328.25	HMDB0034354	M+FA-H	C35H58O6	38.4	-2.47935	Tocophersolan
12.60_552.3287m/z	552.329	12.5991	neg	6.87186	0.0031174	1.40538	6388.03	8977.6	7702.9	7413.28	5851.03	5108.76	6191.16	7715.45	6023.52	5098.16	9715.77	8136.12	7672.24	7973.46	12901.4	9315.64	8263.09	7843.11	LMGP03050012	M-H	C26H52NO9P	43.5	-3.56087	PS(20:0/0:0)
12.61_619.4478m/z	619.448	12.6093	pos	1.23472	1.08789e-06	0.445026	109.049	48.5295	99.9325	99.7252	123.166	121.861	84.1735	97.8971	106.001	139.633	49.5429	52.3224	62.4327	60.2186	30.2671	49.1753	49.1605	35.1163	HMDB0033862	2M+Na	C21H30O	30.7	-1.28095	3-(8,11,14-Pentadecatrienyl)phenol
12.61_659.2916m/z	659.292	12.6096	neg	1.20343	0.000704963	1.55855	129.167	201.314	148.31	136.213	110.782	101.348	126.386	163.933	137.48	108.885	205.9	162.512	178.029	182.274	295.476	220.821	186.127	179.376	HMDB0060577	2M-H	C19H23ClN2O	34.6	-1.41027	Clomipramine N-oxide
12.63_671.4038m/z	671.404	12.6297	pos	2.42616	0.00100213	0.651809	825.889	538.321	653.301	634.876	1002.4	1061.85	714.452	645.544	874.132	1020.56	484.947	547.28	607.17	569.447	453.773	468.701	530.592	644.66	LMGP10010006	M+K	C34H65O8P	37.5	-1.75648	PA(17:0/14:1(9Z))
12.75_603.4243m/z	603.424	12.7485	neg	1.22698	0.000465193	0.736143	282.413	207.896	302.535	255.753	306.55	303.628	218.497	253.791	318.806	299.742	242.73	194.844	164.703	235.804	205.025	240.657	207.836	171.57	HMDB0007048	M+FA-H	C35H58O5	39.1	-4.08697	DG(14:1(9Z)/18:4(6Z,9Z,12Z,15Z)/0:0)
12.75_605.4395m/z	605.439	12.7485	neg	1.23255	0.00492251	0.737968	344.534	254.255	369.54	284.622	351.997	426.633	271.772	276.111	365.847	409.752	310.812	252.126	188.937	281.608	244.677	312.475	249.63	193.778	HMDB0040918	M+FA-H	C35H60O5	37.9	-4.97011	Corepoxylone
12.76_621.4348m/z	621.435	12.7595	neg	3.53189	0.0123292	1.13331	4958.9	5619.97	5328.55	4698.83	5117.33	4718.2	5496.44	4755.76	5003.49	4552.63	5051.45	6411.77	5452.66	6208.33	5280.35	4998.05	6170.88	5386.31	HMDB0041429	M-H	C36H62O8	39.3	-3.79885	Squamosinin A
12.76_701.4504m/z	701.45	12.7551	pos	1.4279	0.00179009	0.710133	343.59	243.994	370.259	288.679	401.127	364.798	295.782	282.588	387.178	358.308	286.166	172.184	245.229	245.677	330.077	274.648	162.587	235.387	HMDB0014425	2M+Na	C21H29N3O	38.3	-1.4496	Disopyramide
12.77_397.3825m/z	397.382	12.766	pos	2.14737	0.00457008	1.24449	959.666	1194.29	1171.43	953.6	930.867	821.337	1060.8	930.845	958.866	849.582	1146.66	1416.21	1204.07	1325.42	947.472	1022.99	1343.02	1148.53	HMDB0037524	M+H-H2O	C29H50O	41.9	-0.95129	(3beta,5alpha,24R)-Stigmast-8(14)-en-3-ol
12.77_576.4372n	599.426	12.766	pos	3.22027	0.0250082	1.16538	3745	4364.36	4005.38	3795.84	3891.69	3461.03	4028.08	3723.05	3541.99	3512.94	4045.09	5106.03	4404.15	4905.71	3357.01	3725.79	5179.33	4191.73	HMDB0033949	M+Na, M+K	C35H60O6	37.3	-3.03191	beta-Sitosterol 3-O-beta-D-galactopyranoside
12.78_673.4236m/z	673.424	12.7761	pos	3.80478	0.0016895	0.665202	2170.56	1443.86	2063.38	1579.98	2572.18	2764.45	1717.4	1568.85	2387.92	2710.29	1302.23	1458.64	1554.77	1695.74	1286.61	1234.14	1414.34	1604.4	LMGP10010055	M+K	C34H67O8P	37.5	4.84077	PA(12:0/19:0)
12.88_425.3269m/z	425.327	12.88	pos	1.01552	4.85702e-05	0.458397	77.4852	35.519	69.7449	84.4742	93.6291	66.4001	58.0469	83.0198	91.2538	73.3129	35.3813	18.9741	42.1447	26.4748	69.6016	35.2107	18.5256	37.8391	HMDB0059931	M+H-H2O	C25H46O6	37.7	1.6031	2,3-Diacetoxypropyl stearate
12.88_447.3075m/z	447.307	12.88	pos	1.39138	0.00139245	0.633363	243.79	154.407	223.705	292.294	287.2	209.496	181.526	273.546	256.562	225.988	169.671	114.859	147.385	124.338	267.709	158.727	118.486	134.084	LMGL01020027	2M+K	C11H24O3	35.5	-1.86464	1-Octylglycerol
12.96_378.3508n	417.336	12.964	pos	1.02303	0.0130229	0.554808	120.573	66.8951	101.325	202.491	110.431	84.1529	95.3843	183.147	108.56	79.097	80.6226	37.0603	96.9824	40.9357	66.0784	77.6561	34.3043	101.521	LMFA01020233	M+Na, M+K	C25H46O2	39	2.70677	23-methyl-5Z,9Z-tetracosadienoic acid
13.00_470.3833m/z	470.383	12.9961	pos	1.71173	0.000109065	0.539174	265.707	143.262	257.455	319.745	307.959	247.341	192.932	288.897	284.648	226.68	173.735	95.9941	142.689	104.904	239.817	162.099	93.4695	133.392	HMDB0000483	M+NH4	C27H48O5	40	-1.4847	5b-Cholestane-3a,7a,12a,23S,25-pentol
13.01_679.4397m/z	679.44	13.0129	neg	1.32428	0.00056767	0.426298	147.856	63.0305	138.989	87.9481	163.545	220.63	115.765	82.9677	151.688	221.311	53.8156	73.1668	73.056	51.6157	56.9261	54.9791	67.4671	73.218	LMGP00000051	M-H	C35H69O8PS	38.7	2.84578	1,2-ditetradecanoyl-sn-glycero-3-phosphosulfocholine
13.02_655.4151m/z	655.415	13.0173	pos	2.68139	0.00657748	0.763256	1693.76	1292.77	1354.96	1556.9	1879.05	2028.1	1424.74	1446.46	1821.3	2038.6	1115.54	1492.9	1428.06	1530.43	952.115	1055.84	1420.74	1346.58	HMDB0036966	M+Na	C37H60O8	38.4	-4.67157	28-Glucopyranosyl-3-methyloleanolic acid
13.02_657.5031m/z	657.503	13.0234	neg	1.14243	0.0349739	1.11572	715.157	797.912	700.603	734.736	699.008	688.414	770.312	777.855	708.289	642.04	712.738	903.261	781.882	906.339	732.954	689.08	892.248	764.797	HMDB0006202	2M-H	C18H35NO4	35.5	-4.29738	4,8 Dimethylnonanoyl carnitine
13.03_738.4462n	737.439	13.0345	neg	1.07832	0.0138216	1.25523	235.821	296.011	187.709	281.33	224.703	235.752	268.889	230.569	232.584	225.034	267.272	344.693	235.982	344.75	237.611	307.046	372.044	258.69	LMGP04010817	M-H, M+FA-H	C40H67O10P	36.4	-1.27094	PG(22:6(4Z,7Z,10Z,13Z,16Z,19Z)/12:0)
13.04_622.4660m/z	622.466	13.0387	pos	1.02238	0.0217131	0.812528	363.441	295.306	405.836	316.29	435.461	347.117	303.075	308.53	426.83	364.386	335.13	263.504	255.033	335.434	373.075	321.601	239.906	238.765	HMDB0036060	M+NH4	C36H60O7	41.5	-2.83798	Hebevinoside IV
13.05_619.4535m/z	619.453	13.0491	pos	2.83564	8.14554e-05	0.604868	879.427	531.938	860.518	714.677	987.358	1077.56	680.926	687.942	938.49	1087.95	511.825	538.187	599.62	631.856	469.918	484.419	479.448	540.229	HMDB0036977	M+Na	C35H64O7	38	-1.62582	Muricin A
13.07_481.3301m/z	481.33	13.0664	neg	1.16368	0.00112023	2.15983	62.182	134.303	29.5654	72.3225	48.798	98.7905	14.2074	74.4171	61.1351	98.2201	81.7638	163.652	161.53	148.21	102.497	81.0593	181.762	153.948	HMDB0032111	M-H	C31H46O4	37.6	-4.65872	Adlupone
13.08_618.3899n	641.435	13.0808	pos	7.45814	0.000148626	0.687719	7940.13	5460.58	7674.56	6793.2	8620.75	9276.95	6809.87	6369.53	8183.16	9792.99	4991.74	5740.12	5890.37	6376.38	4776.17	4890.88	5437	5581.95	HMDB0034539	M+H, M+Na	C39H54O6	35.5	-3.44926	3-O-cis-Coumaroylmaslinic acid
13.21_337.2717m/z	337.272	13.2056	pos	1.5954	0.000577396	1.55888	229.201	357.299	279.592	213.291	224.201	240.277	152.714	215.298	234.925	273.313	381.386	409.436	450.213	223.696	285.747	369.323	351.236	387.352	LMFA01050072	M+Na	C19H38O3	41.4	1.20258	19-hydroxy-nonadecanoic acid
13.22_638.4957m/z	638.496	13.2153	pos	2.01848	0.000589056	0.524914	410.616	215.538	390.454	330.405	401.673	629.193	325.856	260.996	382.831	563.52	204.297	228.765	210.967	217.411	214.502	236.022	200.946	211.393	HMDB0014449	2M+NH4	C22H30O	39.7	4.11419	Desogestrel
13.23_429.3723m/z	429.372	13.2254	pos	1.18295	0.0427586	0.757903	337.691	255.937	391.061	396.832	376.798	227.18	347.388	380.49	334.06	247.717	239.372	168.367	352.344	192.593	334.466	267.576	152.801	339.975	HMDB0012168	M+H	C29H48O2	39.3	-0.925173	4alpha-Formyl-4beta-methyl-5alpha-cholesta-8-en-3beta-ol
13.33_598.4223n	621.412	13.3263	pos	2.40961	0.00735171	0.778995	1450.81	1130.17	975.569	1639.98	1453.9	1418.54	1728.44	1583.77	1333.16	1473.09	947.221	1227.96	1361.4	1150.06	999.754	865.665	1194.26	1295.04	HMDB0039139	M+Na, M+K, M+H	C37H58O6	37.8	-1.66371	Hericenone D
13.36_641.4374m/z	641.437	13.3568	pos	6.34555	0.000283141	0.728968	6810.33	4964.51	5606.48	6010.64	7684.61	7808.89	6186.9	5867.2	7229.3	8088.6	4742.22	4926.65	5404.58	5775.14	4391.45	4726.21	4726.68	5023.16	LMFA13010019	M+K	C34H66O8	38.6	-2.49251	1-(O-alpha-D-glucopyranosyl)-3-keto-(1,27R)-octacosanediol
13.45_270.2559n	271.263	13.4506	pos	4.01754	0.00573293	0.779458	3990.35	3110.31	4139.69	3467.67	4394.14	4018.59	4444.27	3421.26	3732.26	4304.94	2225.34	3533.88	3813.37	3249.58	2902.65	2100.28	3380.27	3677.13	HMDB0002259	M+H, M+Na, M+NH4, 2M+H, 2M+Na	C17H34O2	42.1	-0.079	Heptadecanoic acid
13.47_617.4399m/z	617.44	13.4668	neg	1.21503	0.000273263	0.497396	133.913	66.6078	119.907	97.8341	132.303	187.27	109.72	95.3514	134.659	194.259	53.387	64.1406	78.5485	71.8397	57.8868	53.2277	71.9829	81.8496	HMDB0032949	M-H2O-H	C37H64O8	38.1	-3.69849	9-Oxoasimicinone
13.49_639.4216m/z	639.422	13.4905	pos	2.4449	0.0358329	0.868444	2901.85	2520.09	2348.2	3015.88	3160.59	2908.74	2562.29	2990.52	2904.8	3323.75	2321.62	2528.47	2751.26	2906.68	1861.78	2301.64	2775.43	2713.84	LMGP04010932	M+H	C32H63O10P	38.3	-2.39029	PG(14:0/12:0)
13.52_445.3670m/z	445.367	13.5206	pos	1.17398	0.0239688	0.590489	185.973	109.815	283.151	229.004	208.724	93.0836	156.834	223.443	187.238	106.302	129.575	39.7191	171.232	59.4989	152.881	124.924	37.991	162.696	HMDB0011662	M+H	C29H48O3	45.7	-1.50397	3-beta-Hydroxy-4-beta-methyl-5-alpha-cholest-7-ene-4-alpha-carboxylate
13.52_654.4926m/z	654.493	13.5206	pos	1.92973	0.019954	0.535528	518.107	277.461	831.359	175.192	672.246	607.483	436.32	175.447	627.849	618.96	259.18	189.904	262.879	290.684	521.347	253.618	190.966	251.107	HMDB0032949	M+NH4	C37H64O8	37.5	-2.05389	9-Oxoasimicinone
13.58_783.5634m/z	783.563	13.5816	pos	1.66956	7.17154e-05	1.78026	155.265	276.411	137.843	178.433	150.275	126.994	172.078	165.267	141.903	169.323	291.874	231.057	214.435	392.872	261.461	320.3	271.88	227.411	HMDB0008944	M+NH4	C43H76NO8P	36.4	-1.64437	PE(16:0/22:5(4Z,7Z,10Z,13Z,16Z))
13.59_436.3416m/z	436.342	13.5917	pos	7.18625	7.55689e-06	1.245	8515.13	10601.4	8981.94	8708.8	8625.76	7941.11	9084.65	8350.99	8354.41	8073.4	10174.4	11462	10218.4	11807.7	10269.8	9773.4	11124.3	9980.73	HMDB0039317	M+NH4	C26H42O4	39.4	-1.16914	Hexadecyl ferulate
13.59_638.4977m/z	638.498	13.5917	pos	3.96019	0.000797904	0.558549	1734.73	968.933	1815.92	1171.5	1805.43	2315.22	1360.43	1151.83	1735.8	2521.72	937.412	992.152	938.177	1149.8	990.513	880.381	956.794	906.229	HMDB0031228	M+NH4	C37H64O7	40.3	-2.20818	Mosinone A
13.62_264.2458n	265.253	13.6222	pos	1.21475	0.00406638	0.615737	202.923	124.947	299.337	146.923	264.266	157.779	136.587	213	200.816	204.68	96.2919	159.525	111.407	160.462	131.787	143.801	76.8601	119.445	LMFA12000284	M+H-H2O, M+H	C18H32O	43.2	1.65011	9S,10R-Epoxy-6Z-octadecene
13.62_296.2714n	297.279	13.6222	pos	3.67944	6.40167e-05	0.622907	1463.74	911.775	1560.79	1342.07	1719.62	1468.69	1197	1230.05	1592.92	1598.79	694.321	810.129	1127.72	1075.9	1153.58	613.724	829.759	989.058	LMFA01140009	M+H, M+Na, M+NH4	C19H36O2	43.7	-0.489472	13-Cyclohexyltridecanoic acid
13.77_340.3571m/z	340.357	13.7743	pos	2.00101	0.000644298	1.64041	339.072	556.216	353.687	323.552	400.631	346.633	221.795	362.219	374.825	329.231	462.018	563.783	735.924	409.768	505.333	458.371	549.509	765.026	HMDB0000583	M+H	C22H45NO	39.1	-0.780756	Docosanamide
13.82_639.4999m/z	639.5	13.8239	pos	1.68467	7.23084e-05	0.35236	187.904	66.2097	190.728	140.149	202.154	260.248	120.87	118.971	200.018	270.089	77.3226	41.5702	86.9844	53.3197	101.355	45.7506	68.2706	55.104	HMDB0007150	M+H	C41H66O5	34.8	2.56879	DG(16:1(9Z)/22:6(4Z,7Z,10Z,13Z,16Z,19Z)/0:0)
13.82_713.5430n	696.54	13.8239	pos	12.8431	0.0121627	1.15364	63308.7	73035.6	61904	71794.1	60966.6	54964.5	74889.3	70909.2	57669.8	53371.7	69486.6	76451.5	74707.2	80487.5	69391.6	66350.3	77364.4	70045.8	HMDB0032677	M+H-H2O, M+H, M+K	C40H75NO9	44.3	-1.66996	Soyacerebroside I
13.82_775.5310m/z	775.531	13.822	neg	7.5438	0.000173137	1.35181	7391.21	9991.54	5893.5	7530.99	6760.2	6367.39	8293.35	8579.68	8089.18	7615.39	8133.32	9528.8	10377.7	11164.4	9255.17	9426.67	11265.9	10780.4	LMGP10010585	M-H	C45H77O8P	37.9	3.39674	PA(20:2(11Z,14Z)/22:4(7Z,10Z,13Z,16Z))
13.83_585.4510m/z	585.451	13.8342	pos	1.69841	0.00528562	0.723219	532.205	384.9	472.409	491.484	721.759	485.539	500.228	453.334	629.752	503.132	369.706	328.076	464.038	519.844	378.159	287.87	286.195	445.316	LMFA01090042	2M+H	C16H30F2O2	40.2	1.54581	2,2-difluoro-hexadecanoic acid
13.83_713.5428n	758.541	13.8325	neg	13.5954	0.0141265	1.1394	78581.3	89535.8	70201.5	84939.2	75410.3	71646	91260.4	86626.1	76862.2	71705	81071.3	96017.9	93612.4	98922.8	81721.8	80022	95950.7	88967.2	HMDB0032677	M-H, M+FA-H	C40H75NO9	41	-1.89501	Soyacerebroside I
13.83_748.5119m/z	748.512	13.8325	neg	4.19709	0.00178758	1.27158	3287.38	4180.16	2963.44	3827	3193.61	3009.58	3602.51	3394.74	3253.36	3054.77	3405.03	3961.26	3976.73	4580.88	3512.6	4181.19	4962.67	4860.94	LMGP03010064	M-H	C39H76NO10P	35.5	-2.04922	PS(12:0/21:0)
13.83_796.5683m/z	796.568	13.8325	neg	1.11863	0.0111394	1.23048	341.904	420.706	262.16	411.058	310.79	318.561	390.691	417.104	332.275	292.594	379.64	440.805	477.739	475.604	374.857	343.218	452.996	420.789	HMDB0008753	M-H2O-H	C48H82NO7P	32	4.00708	PC(22:6(4Z,7Z,10Z,13Z,16Z,19Z)/P-18:1(11Z))
13.83_894.5155m/z	894.516	13.8325	neg	1.93159	0.021467	1.13194	1756.9	1988.7	1565.64	1898.52	1706.42	1695.51	2021.53	1747.22	1781.24	1639.12	1807.01	2375.54	2174.76	2030.01	1879.88	1729.63	1984.98	1927.78	HMDB0037256	M-H	C54H71MgN4O6	32.8	0.444555	Chlorophyll d
13.86_366.3729m/z	366.373	13.864	pos	2.92358	0.000133311	1.82616	511.89	934.794	555.678	527.24	568.988	586.512	261.435	537.479	496.529	561.256	894.403	913.259	1183.35	646.02	753.181	851.14	980.882	1256.11	LMFA08040052	M+H-H2O	C24H49NO2	41.5	-0.34767	Behenoyl-EA
14.04_727.5577n	772.555	14.0448	neg	1.20057	0.00392035	0.810122	402.751	326.277	406.772	460.587	379.103	357.372	452.87	452.484	369.359	343.458	388.655	292.069	346.666	302.776	302.436	377.511	274.037	326.067	HMDB0035990	M-H, M+FA-H	C41H77NO9	41.2	-2.9673	Cerebroside B
14.07_587.4649m/z	587.465	14.0659	pos	1.69092	0.00713296	0.729393	596.28	434.923	671.111	408.297	712.816	669.338	547.616	407.284	685.013	668.766	461.909	336.961	443.8	524.793	530.552	422.82	346.269	412.278	HMDB0031390	M+Na	C35H64O5	41.2	0.618892	Annotemoyin 1
14.08_464.3728m/z	464.373	14.076	pos	3.93572	5.76591e-07	1.25749	2374.53	2985.95	2399.46	2428.92	2384.78	2255.03	2581.82	2419.83	2346.38	2180	2926.84	3044.81	2946.63	3304.94	2896.88	2765.46	3083.29	2918.74	HMDB0032875	M+NH4	C28H46O4	42	-1.39866	3,5,9-Trihydroxyergost-7-en-6-one
14.08_859.6039m/z	859.604	14.076	pos	2.52794	8.32046e-08	1.68413	361.892	609.472	381.119	406.405	312.27	300.876	394.993	406.063	334.55	358.859	619.083	574.681	539.765	701.973	591.626	584.107	680.39	584.147	LMGP06020017	M+H-H2O	C47H89O12P	38	-2.24414	PI(O-16:0/22:2(13Z,16Z))
14.16_603.4603m/z	603.46	14.1565	pos	4.71171	2.73454e-05	0.661815	2815.94	1863.63	3098.81	2220.79	2946.19	3215.98	2592.14	2262.22	2874.61	3316.74	1687.74	1941.46	1954.64	1935.54	2027.9	1618.27	1826.1	1917.39	HMDB0039453	M+Na	C35H64O6	40.7	1.35971	Muricin H
14.16_648.5159m/z	648.516	14.1565	pos	2.77307	0.000294695	0.773817	1560.91	1207.86	1814.54	1337.63	1669.78	1651.89	1392.98	1339.07	1612.78	1668.65	1226.63	1113.13	1120.69	1304.71	1402.83	1223.64	1086.78	1184.48	LMFA00000005	M+Na	C37H71NO6	38.9	-2.3815	N-(3-(15-methyl-hexadecanoyloxy)-13-methyl-tetradecanoyl)-L-serine
14.17_913.5809m/z	913.581	14.1745	neg	4.13759	0.0236442	4.36521	300.922	1313.59	710.463	292.966	218.214	239.623	227.609	284.886	221.096	212.515	308.803	2465.97	260.895	2597.64	1825.15	312.578	2452.83	284.825	HMDB0009856	M-H	C49H87O13P	39.7	-0.312689	PI(18:2(9Z,12Z)/22:2(13Z,16Z))
14.20_755.5453n	756.553	14.1967	pos	3.87162	0.0097661	1.77622	1054.11	1872.33	2136.9	949.338	1169.99	698.021	715.255	911.547	1091.75	760.082	1873.7	2413.31	1351.08	2830.47	1008.32	1734.11	2332.18	1435.46	HMDB0007881	M+H, M+Na	C42H78NO8P	40.7	-1.63055	PC(14:0/20:3(5Z,8Z,11Z))
14.20_800.5425m/z	800.542	14.1961	neg	1.46368	0.0121453	1.66548	179.849	299.535	347.859	152.715	184.643	137.928	127.789	152.04	199.467	136.35	280.2	383.3	246.912	437.045	147.381	293.004	367.46	240.976	LMGP02010554	M+FA-H	C42H78NO8P	47.1	-2.93429	PE(17:0/20:3(8Z,11Z,14Z))
14.22_571.4342m/z	571.434	14.2181	neg	1.05729	5.84931e-05	1.32978	141.765	188.516	167.8	125.121	150.811	142.09	142.144	127.155	145.68	133.32	208.723	179.913	177.197	202.742	158.516	215.017	184.238	181.783	LMGL02010369	M-H	C36H60O5	42	-4.61135	DG(13:0/20:5(5Z,8Z,11Z,14Z,17Z)/0:0)[iso2]
14.22_712.4927m/z	712.493	14.2181	neg	1.37646	0.000390677	1.86811	98.216	183.479	138.272	108.603	88.8187	81.9525	101.763	99.213	89.6496	77.4568	169.582	237.044	171.536	216.792	98.5536	145.609	242.21	186.503	HMDB0008929	M-H	C39H72NO8P	37.4	0.52178	PE(16:0/18:3(6Z,9Z,12Z))
14.30_538.1562m/z	538.156	14.2983	pos	2.46101	7.00585e-05	1.22902	1113.94	1369.05	1078.29	1188.32	1085.85	1179.73	1225.65	1101.46	1027.26	1024.95	1371.62	1444.79	1329.04	1518.91	1271.6	1281.81	1491.63	1242.98	HMDB0037970	M+NH4	C24H24O13	38.8	1.36822	Eujambolin
14.30_739.5131n	740.52	14.2983	pos	1.92111	0.0344276	1.60953	351.617	565.939	757.466	193.172	401.377	279.091	307.994	181.779	393.517	298.542	582.125	763.07	370.054	754.687	364.603	580.459	758.362	354.151	HMDB0009028	M+H, M+Na	C41H74NO8P	41.7	-2.83497	PE(18:1(11Z)/18:3(6Z,9Z,12Z))
14.45_816.5363n	799.533	14.4511	pos	2.74461	0.042527	1.34956	1342.25	1811.45	1986.78	1047.74	1510.88	806.104	2095.43	1016.33	1413.52	861.226	2064.61	1646.04	1536.66	1693.49	2472.33	1920.97	1650.28	1507.19	LMGL05010002	M+H-H2O, M+H	C47H76O11	37.8	-3.07092	1-(9Z-octadecenoyl)-2-(5Z,8Z,11Z,14Z-eicosatetraenoyl)-3-O-alpha-D-glucuronyl-sn-glycerol
14.51_916.6111n	939.6	14.5133	pos	5.03331	0.02686	1.61069	2602.24	4191.4	4718.63	2340.09	2549.74	1685.82	2860.15	2396.68	2413.56	1853.27	5981.84	3101.52	2832.8	3435.95	6103.04	6097.35	3152.4	2826.28	HMDB0041511	M+Na, M+K	C49H88O15	39.1	-1.35192	Glycerol 2-(9Z,12Z-octadecadienoate) 1-hexadecanoate 3-O-[alpha-D-galactopyranosyl-(1->6)-beta-D-galactopyranoside]
14.52_916.6094n	961.607	14.5201	neg	2.20873	0.0181739	1.51717	564.767	856.847	993.052	499.419	544.999	433.547	648.509	491.659	522.577	384.376	1138.54	685.467	693.514	683.814	1164.04	1149.69	692.061	647.646	HMDB0041511	M-H, M+FA-H	C49H88O15	43.3	-3.16655	Glycerol 2-(9Z,12Z-octadecadienoate) 1-hexadecanoate 3-O-[alpha-D-galactopyranosyl-(1->6)-beta-D-galactopyranoside]
14.53_580.4689n	603.458	14.5337	pos	10.0603	0.000298799	0.659162	13419.5	8845.61	15738.8	11576.9	12558.7	14575.1	10792.3	11709.7	12480.8	17923.5	7162.28	9565.18	9979.22	8701.86	7510.49	8043.21	10305.2	9497.44	HMDB0033165	M+Na, M+K, M+NH4, M+H, M+H-H2O	C35H64O6	39.8	-2.30935	4-Deoxyannoreticuin
14.55_716.5212m/z	716.521	14.5537	pos	3.05467	0.00120428	1.90155	475.168	903.557	935.838	379.114	416.37	406.827	443.668	375.22	406.671	437.639	907.906	1114.56	669.074	1197.21	594.85	955.47	1115.43	673.961	HMDB0008928	M+H	C39H74NO8P	41	-1.78442	PE(16:0/18:2(9Z,12Z))
14.56_714.5056m/z	714.506	14.563	neg	2.30725	0.00166862	1.92596	271.422	522.748	552.747	205.563	234.194	259.321	224.067	216.435	237.428	241.621	506.099	675.312	421.169	678.028	288.698	532.732	660.96	418.982	HMDB0008928	M-H	C39H74NO8P	39	-3.20552	PE(16:0/18:2(9Z,12Z))
14.56_760.4858m/z	760.486	14.564	pos	1.6324	0.00135906	2.16334	104.174	225.363	225.43	89.2752	91.6542	90.7849	93.5115	72.2718	77.1068	93.3549	242.132	316.394	155.418	272.115	139.394	230.067	299.59	147.792	HMDB0014813	2M+NH4	C26H29NO	37.6	2.93738	Tamoxifen
14.66_550.4588n	573.448	14.6567	pos	2.96401	0.0086683	0.747662	1961.63	1466.64	2998.83	2027.68	1694.74	1682.34	1624.17	2062.58	1730.22	1872.53	1520.14	1563.15	1404.44	1424.2	1481.72	1518.94	1540.52	1280.01	LMGL02010451	M+H, M+NH4, M+Na, M+H-H2O	C34H62O5	40.8	-1.59152	DG(15:1(9Z)/16:1(9Z)/0:0)[iso2]
14.67_783.5741n	806.565	14.6674	pos	3.27274	0.0273517	1.60908	1072.81	1726.24	1891.35	889.047	1159.37	727.395	988.36	956.94	1137.33	832.696	1335.53	2235.45	1448.52	2774.2	775.197	1442.93	2344.45	1453.63	LMGP02010588	M+H, M+Na	C44H82NO8P	38	-4.66841	PE(17:1(9Z)/22:2(13Z,16Z))
14.68_828.5738m/z	828.574	14.6808	neg	1.10547	0.0171919	1.90537	80.4064	153.204	166.78	66.5604	93.8857	57.1187	58.1473	61.108	88.4024	51.249	120.226	215.499	140.593	250.059	45.691	111.227	202.939	139.398	LMGP02010588	M+FA-H	C44H82NO8P	42.4	-2.78487	PE(17:1(9Z)/22:2(13Z,16Z))
14.72_575.4657m/z	575.466	14.7236	neg	1.48865	0.000297775	0.635019	268.574	170.55	394.48	281.334	271.846	262.534	215.815	265.954	230.393	226.237	177.941	171.405	177.243	146.287	189.342	181.619	151.622	168.94	LMGL02010457	M-H	C36H64O5	44.6	-4.19778	DG(15:1(9Z)/18:2(9Z,12Z)/0:0)[iso2]
14.72_576.4746n	599.464	14.7192	pos	1.92601	0.00348482	0.735614	714.759	525.787	1021.13	778.845	697.867	565.478	554.953	781.864	663.766	654.165	525.62	547.571	511.392	480.606	548.863	559.665	540.13	492.449	HMDB0007075	M+H, M+NH4, M+Na, M+H-H2O	C36H64O5	38.9	-1.4297	DG(15:0/18:3(6Z,9Z,12Z)/0:0)
14.72_606.4833n	645.458	14.7192	pos	2.73025	0.000722416	0.713423	1196.83	853.846	1083.27	1058.56	1355.05	987.189	1042.92	1264.6	1445.55	1337.51	600.751	775.629	1026.8	849.647	841.539	827.755	847.274	1061.37	HMDB0029959	M+NH4, M+K	C37H66O6	42.2	-4.30078	Asiminenin A
14.74_680.4636n	681.471	14.74	pos	1.10092	0.0128237	1.41642	157.26	222.745	150.73	208.46	159.56	88.7175	175.11	221.526	141.602	112.371	216.918	289.784	198.361	217.412	155.826	232.67	287.528	183.462	LMGP04010050	M+H, M+Na, M+NH4	C35H69O10P	39.8	1.10006	PG(12:0/17:0)
14.84_575.4658m/z	575.466	14.8409	neg	1.05254	0.00760744	0.795729	290.924	231.497	384.082	312.24	304.58	254.097	229.226	330.111	271.163	241.894	250.172	235.348	240.339	221.481	206.686	248.821	227.723	221.403	HMDB0040922	M+FA-H	C35H62O3	40.8	-4.28887	Epoxymurin B
14.84_576.4745n	599.464	14.8411	pos	1.45591	0.0442081	0.854967	898.068	767.819	1188.15	981.06	846.381	745.282	679.488	990.52	906.228	847.44	734.12	746.311	803.295	842.165	685.806	805.081	732.464	793.308	LMGL02010457	M+Na, M+K, M+NH4, M+H	C36H64O5	39.2	-1.46936	DG(15:1(9Z)/18:2(9Z,12Z)/0:0)[iso2]
14.85_612.4742n	635.463	14.8516	pos	2.53304	0.00020113	1.5144	570.792	864.407	636.094	634.38	522.04	363.001	730.228	615.903	622.79	441.898	710.677	827.68	922.015	1027.56	694.453	930.804	862.429	939.637	HMDB0007143	M+Na, M+K	C39H64O5	38.8	-1.86225	DG(16:1(9Z)/20:5(5Z,8Z,11Z,14Z,17Z)/0:0)
14.94_608.5006n	631.49	14.945	pos	3.30301	0.0188933	0.803517	3219.21	2586.69	3499.09	3298.71	2517.29	3030.11	2882.94	3318.89	3518.34	3688.31	1668.24	2854.67	3250.56	2467.72	2038.8	2356.58	2922.95	3133.97	HMDB0035900	M+Na, M+K, M+NH4	C37H68O6	38.3	-1.61131	Muricatenol
15.00_785.5917n	808.581	14.9975	pos	5.35398	0.0452311	1.59496	3069.17	4895.19	6070.48	2402.29	2359.04	2502.38	2867.12	2445.51	3089.37	2817.15	3530.9	7136.26	3653.61	7614.54	2498.3	4083.45	6945.94	3698.49	HMDB0000593	M+Na, M+K, M+H	C44H84NO8P	41.1	-2.23042	PC(18:1(9Z)/18:1(9Z))
15.00_830.5888m/z	830.589	15.0021	neg	1.68139	0.0430994	1.67997	267.343	449.128	590.343	195.906	257.463	230.512	234.348	192.59	241.049	196.534	372.032	673.798	366.308	704.512	161.31	380.535	597.862	336.671	LMGP02010559	M+FA-H	C44H84NO8P	46.7	-3.67117	PE(17:0/22:2(13Z,16Z))
15.01_937.6697m/z	937.67	15.0076	pos	2.44919	0.005805	0.776634	1520.6	1180.95	1623.27	1172.04	1528.74	1459	1529.09	1233.04	1854.25	1765.39	817.911	1176.77	1408.38	1313.89	1124.64	1100.07	1243.66	1262.29	LMGP06010443	M+H	C50H97O13P	35.4	-4.5546	PI(19:0/22:0)
15.02_594.4489n	617.435	15.0184	pos	1.36218	0.0205485	0.697903	362.578	253.044	316.717	333.753	247.867	393.18	300.316	371.771	424.835	512.187	127.154	273.025	373.086	190.975	195.006	210.038	311.609	343.463	HMDB0031398	M+H, M+K, M+Na	C35H62O7	36.9	-1.14893	Mosin C
15.16_969.6062m/z	969.606	15.1646	neg	1.13229	0.0357342	2.43169	54.3757	132.225	99.4636	48.9982	50.6658	50.1847	54.2856	50.6626	41.9715	38.7734	46.3293	258.232	49.08	207.528	150.208	46.455	240.044	59.923	LMGP06020001	M+FA-H	C51H89O12P	39.4	-1.23708	PI(O-20:0/22:6(4Z,7Z,10Z,13Z,16Z,19Z))
15.19_880.7513n	903.74	15.1942	pos	3.8225	0.00010153	1.26896	2257.04	2864.09	2007.62	2065.69	2042.4	1876.57	2588.14	2468.24	2567.38	2440.25	2682.79	2994.93	2947.78	2818.48	2718.43	3005.42	3023.26	2721.65	HMDB0044932	M+NH4, M+Na	C57H100O6	37.2	-0.790076	TG(18:0/18:1(11Z)/18:4(6Z,9Z,12Z,15Z))
15.34_472.3910n	473.398	15.3393	pos	1.1269	0.00121347	1.17126	335.427	392.872	307.766	306.187	327.944	273.981	388.662	355.026	364.566	359.286	393.768	394.799	398.365	381.487	368.388	397.436	413.78	394.952	HMDB0034227	M+H, M+NH4, M+K, M+Na	C31H52O3	38.5	-1.31965	alpha-Tocopherol acetate
15.41_782.5895n	805.579	15.4097	pos	2.34841	0.0084643	1.80628	337.412	609.459	381.642	238.905	403.319	171.661	617.426	301.596	423.756	160.988	826.747	575.504	389.167	516.697	817.468	866.931	509.32	373.835	LMGL05010021	M+Na, M+K, M+NH4	C45H82O10	38.8	-1.68047	MGDG(18:1(9Z)/18:1(9Z))
15.45_882.7659n	905.755	15.45	pos	7.49634	0.00348244	1.27658	9645.68	12313.4	6940.63	7065.1	10155.6	7641.19	11732.5	11552.8	11234.6	10842.9	12161.1	12798.8	11648.7	12574.9	11527.5	13208.9	12284.5	12303.1	HMDB0010456	M+Na, M+K, M+NH4	C57H102O6	39.7	-1.99326	TG(18:1(9Z)/18:0/18:3(9Z,12Z,15Z))
15.48_590.4898n	613.479	15.4807	pos	4.86122	0.0340478	0.783633	7122.49	5581.42	6156.44	5421.51	7940.86	4759.17	7442.64	9485.58	8391	7382.76	4322.85	5247.85	6643.71	5937.06	6070.31	4410.34	5077.83	6941.43	HMDB0007132	M+Na, M+K, M+NH4, M+H	C37H66O5	41.1	-2.10551	DG(16:1(9Z)/18:2(9Z,12Z)/0:0)
15.57_785.6615m/z	785.662	15.5711	pos	1.39958	0.0114753	1.511	196.052	296.236	91.0556	51.6992	210.902	139.803	262.922	280.202	262.521	269.314	328.727	301.101	236.248	307.361	267.938	359.694	283.222	285.595	LMSP0501AA36	M+NH4	C45H85NO8	36.1	0.255214	GlcCer(d18:2/21:0)
15.76_592.5051n	615.494	15.756	pos	3.40691	0.0424328	1.23847	2865.16	3548.42	3416.17	2088.65	3321.33	2198.45	3422.15	2978.73	2834.92	2660.9	4236.62	3570	2785.46	3489.74	3167.98	4860.21	2965.92	3311.44	HMDB0007103	M+Na, M+K, M+NH4, M+H-H2O	C37H68O5	40.1	-2.73677	DG(16:0/18:2(9Z,12Z)/0:0)
15.89_618.5211n	641.51	15.8857	pos	1.37085	0.0340266	1.25953	443.869	559.068	656.438	335.01	421.375	327.926	516.767	464.901	445.785	382.751	529.872	624.483	486.487	623.15	491.926	713.946	453.718	548.963	HMDB0007190	M+Na, M+K, M+NH4	C39H70O5	39.5	-2.02712	DG(18:1(11Z)/18:2(9Z,12Z)/0:0)
16.20_612.1659m/z	612.166	16.1966	pos	1.4057	0.00179078	1.19958	482.772	579.124	508.949	466.612	432.251	518.782	525.523	467.594	464.698	477.766	523.649	611.09	595.11	669.572	546.627	522.037	657.007	507.896	HMDB0038002	M+H	C27H31O16+	35.7	-4.2382	Delphinidin 3-rhamnoside 5-glucoside
16.60_607.3895m/z	607.39	16.6025	pos	2.90358	1.5876e-06	2.02278	325.958	659.344	274.39	330.531	285.95	351.101	340.317	312.522	303.742	409.114	751.319	619.108	599.269	798.751	495.053	790.027	661.16	560.064	HMDB0030538	M+K	C40H56O2	38.4	-2.88439	Cryptoxanthin epoxide
17.55_884.7825n	907.772	17.5507	pos	6.95545	0.0183076	1.26992	9500.53	12064.9	6718.16	5957.28	9595.54	7660.89	12621.2	10334	12198.5	10918.7	11608.9	13004.3	11800.6	10212.8	12164.2	11247.9	13573.8	12907.1	LMGL03010294	M+Na, M+K, M+NH4	C57H104O6	38.8	-0.910376	TG(17:1(9Z)/18:2(9Z,12Z)/19:0)[iso6]
18.71_178.1225m/z	178.123	18.7135	pos	1.04879	0.00114886	1.3605	136.011	185.043	137.261	105.204	105.926	131.561	160.252	149.235	154.722	143.928	143.592	226.835	179.442	161.233	192.366	182.222	215.393	179.263	HMDB0041923	M+H	C11H15NO	45	-0.534003	Mephedrone
19.48_324.2168m/z	324.217	19.4821	pos	1.52067	0.000301856	1.21716	482.235	586.959	528.112	481.25	470.409	530.175	509.847	458.833	452.436	426.821	585.907	633.941	583.584	661.009	573.24	520.583	614.931	522.477	HMDB0029391	M+H	C18H29NO4	37.3	-0.442491	N-Jasmonoylisoleucine
2.01_358.1263n	376.16	2.00923	pos	1.32602	0.0107275	1.24814	401.426	501.034	380.604	285.976	441.298	486.156	358.509	305.433	433.995	519.437	539.069	548.55	532.39	413.788	478.062	540.954	469.41	486.048	HMDB0029651	M+NH4, M+K, M+Na, M+H	C16H22O9	40.4	-0.2056	Phlorisobutyrophenone 2-glucoside
2.01_404.1915m/z	404.192	2.00923	pos	1.31192	0.000956909	1.38593	214.673	297.523	211.487	150.322	235.318	231.251	192.152	166.149	244.697	286.01	314.77	350.918	332.471	271.829	299.135	296.981	266.092	247.987	HMDB0039570	M+NH4	C18H26O9	39.7	0.0268949	Methylsyringin
2.04_173.1413n	174.148	2.0415	pos	1.3716	0.0220317	2.04267	100.104	204.479	149.384	45.8603	102.302	121.639	115.822	49.7709	97.0119	119.039	96.6355	344.008	137.235	263.264	161.522	108.117	376.74	148.309	LMFA01100010	M+H-H2O, M+H	C9H19NO2	39.9	-1.8185	9-amino-nonanoic acid
2.05_188.1643m/z	188.164	2.05157	pos	1.04318	0.00306359	1.69192	83.7048	141.622	103.085	62.7282	56.0393	92.1607	145.74	64.1861	53.7592	91.9401	87.0346	158.519	165.114	137.987	164.976	91.8964	158.731	168.716	HMDB0036992	M+NH4	C10H18O2	44	-1.15058	1-Cyclopropyl-4-methyl-1,3-cyclohexanediol
2.06_340.0808n	679.151	2.06425	neg	1.36238	0.000403253	6.52404	15.4215	100.611	7.689	16.4346	4.09301	2.68051	73.1773	14.3428	1.09767	3.85735	83.4958	108.5	115.278	173.938	9.22682	83.1475	119.154	112.145	HMDB0030820	M-H, 2M-H	C15H16O9	38.8	4.05096	Aesculin
2.07_293.1238m/z	293.124	2.07458	neg	1.25349	0.00191604	1.54207	132.559	204.415	103.231	152.112	125.799	96.2386	201.267	154.542	126.253	101.027	178.705	262.248	191.016	220.478	156.602	178.991	262.165	185.117	HMDB0031876	M+FA-H	C11H20O6	40.8	-1.44617	Prenyl glucoside
2.17_293.1240m/z	293.124	2.17242	neg	1.33964	0.000186219	1.61874	119.555	193.528	80.2671	122.306	130.522	85.7208	192.19	129.502	132.074	83.8552	191.403	212.384	183.743	198.513	160.022	191.211	223.178	187.772	HMDB0005012	M-H2O-H	C17H20N4S	36.9	2.98672	Olanzapine
2.21_402.1520n	420.186	2.21022	pos	1.05545	0.00405668	1.65287	92.953	153.639	59.1399	78.3255	92.0522	102.507	126.946	79.2481	89.7372	115.669	137.553	144.031	142.454	138.784	264.395	127.985	140.409	133.501	HMDB0041514	M+NH4, M+Na	C18H26O10	39.4	-1.40466	Benzyl O-[arabinofuranosyl-(1->6)-glucoside]
2.25_408.1785m/z	408.179	2.2523	pos	2.3666	0.000929895	1.91642	303.054	580.778	322.929	229.112	349.912	258.848	459.306	218.721	316.755	268.851	584.701	486.522	582.166	439.782	982.072	552.301	466.103	552.576	LMSP01080048	M+K	C19H31NO6	38.6	0.680439	Pramanicin
2.26_338.1001n	339.107	2.2626	pos	1.09417	0.0272547	1.31608	232.047	305.394	329.75	151.177	236.514	298.426	164.545	144.46	223.823	307.685	358.517	334.438	270.345	275.179	273.738	347.246	324.486	259.202	HMDB0029681	M+H, M+Na	C16H18O8	40.1	-0.10971	3-O-p-Coumaroylquinic acid
2.40_551.1756m/z	551.176	2.39973	neg	1.1399	0.0422634	1.52267	127.434	194.04	83.7716	61.8461	179.79	111.072	233.167	62.4799	178.572	108.772	205.548	261.899	127.329	207.692	160.923	204.882	268.107	115.939	HMDB0035445	M-H2O-H	C26H34O14	44	-2.39402	2''-Methoxy-(S)-oleuropein
2.45_392.1463n	437.144	2.45423	neg	1.05453	0.0173068	1.59161	90.301	143.724	64.7137	47.2037	107.429	106.341	141.817	45.9059	103.348	105.651	145.187	203.514	92.1298	155.613	116.681	141.016	205.714	89.9384	HMDB0039564	M-H2O-H, M-H, M+FA-H	C20H24O8	41.4	-1.99016	Marmesin rhamnoside
2.47_432.2641m/z	432.264	2.47343	pos	1.38276	0.0145953	1.26846	512.243	649.758	538.309	632.337	453.106	405.155	600.133	636.248	417.77	414.885	592.789	686.796	820.302	602.029	669.203	500.993	607.8	718.156	LMFA08020132	M+K	C22H39N3O3	37.9	4.50229	N-palmitoyl histidine
2.85_610.2703m/z	610.27	2.84903	pos	1.17541	0.000140511	1.50089	114.546	171.921	93.0809	119.626	112.358	96.9942	150.87	126.799	109.286	107.351	172.384	216.637	171.833	175.525	132.639	158.407	193.777	154.165	HMDB0028980	2M+NH4	C14H20N2O3S	38	-4.08166	Methionyl-Phenylalanine
2.91_611.1966m/z	611.197	2.90855	neg	1.06449	0.0372002	1.69482	93.4283	158.344	59.3621	66.7498	120.69	87.0092	139.581	61.5224	122.181	90.3304	103.215	263.886	137.12	204.587	78.9252	94.7998	257.276	126.94	HMDB0030542	M-H	C28H36O15	38.2	-2.48158	Neohesperidin dihydrochalcone
2.94_639.2496m/z	639.25	2.94087	neg	1.95143	0.000419316	0.628292	434.793	273.177	331.417	500.441	389.369	471.486	376.387	525.666	387.967	495.608	313.552	203.181	355.083	231.003	220.156	306.738	192.933	362.771	HMDB0014610	2M-H	C15H17FN4O3	36.6	-0.124123	Enoxacin
2.97_441.1754m/z	441.175	2.97353	neg	1.09039	0.000187686	1.34003	156.5	209.714	121.873	159.45	156.575	157.534	173.189	169.27	149.053	165.053	178.17	239.829	210.043	202.022	231.684	174.426	237.827	203.71	HMDB0036608	M+FA-H	C20H28O8	40.3	-3.02526	Pteroside P
3.19_217.1085m/z	217.109	3.18937	neg	1.02057	0.00951457	0.775704	260.05	201.722	210.516	277.356	234.204	305.965	231.905	275.969	248.7	295.783	159.689	251.115	230.162	183.579	148.457	158.638	237.375	244.758	HMDB0000350	M-H	C10H18O5	45.1	1.81352	3-Hydroxysebacic acid
3.19_495.2073m/z	495.207	3.18937	neg	1.58771	1.07098e-06	0.0949481	109.137	10.3624	139.92	147.23	107.931	66.2939	97.6051	143.067	110.917	60.1333	8.79492	5.24559	21.1911	5.98216	9.94932	9.7367	4.13843	17.8607	LMFA13010051	M-H2O-H	C21H38O14	41.5	-1.95795	2-O-(beta-D-galactopyranosyl-(1->6)-beta-D-galactopyranosyl) 2S,3R-dihydroxynonanoic acid
3.34_477.1968m/z	477.197	3.33885	neg	1.60324	0.0259677	0.79738	726.881	579.6	511.622	832.505	609.699	865.878	620.879	824.781	646.77	902.916	620.174	519.713	673.244	540.701	448.844	615.693	533.406	685.029	HMDB0031918	M-H	C21H34O12	39.7	-1.94393	Suspensolide F
3.54_132.0786n	131.072	3.54302	neg	1.34299	0.00688458	1.70912	117.781	201.301	79.1409	114.662	112.903	96.6005	209.004	120.961	109.826	99.1477	190.877	290.093	146.855	231.571	130.823	192.72	288.094	139.378	HMDB0000317	M-H2O-H, M-H	C6H12O3	43.2	-0.23128	2-Hydroxy-3-methylpentanoic acid
3.87_243.1243m/z	243.124	3.87383	neg	2.10029	1.67857e-07	0.303554	243.664	73.9654	233.715	295.506	265.431	175.173	239.012	294.156	267.797	178.525	73.4943	51.9301	95.8686	63.2468	75.6426	78.2231	51.4305	101.887	HMDB0031897	M-H2O-H	C12H22O6	45.5	1.84526	Phaseolic acid
3.91_271.1189m/z	271.119	3.90582	neg	2.33179	3.41196e-06	0.306601	301.781	92.5264	212.627	376.591	305.194	264.521	270.293	395.511	315.682	273.831	60.0658	59.4742	169.699	108.982	52.7736	57.8714	56.5267	174.818	HMDB0040705	M+FA-H	C12H18O4	45.2	0.698646	Allixin
4.04_173.1188m/z	173.119	4.04482	neg	1.38315	0.0189092	2.16337	89.0504	192.649	84.3647	45.3852	107.066	93.3991	133.82	45.2117	107.966	95.1905	86.1468	339.728	149.59	249.696	131.203	88.9299	348.076	147.822	HMDB0034040	M-H	C9H18O3	39	2.48741	2,4,6-Triethyl-1,3,5-trioxane
4.14_315.1448m/z	315.145	4.14132	neg	1.2242	0.043657	0.517506	185.771	96.1375	79.2626	348.247	174.238	128.549	93.8338	357.515	176.488	128.035	122.567	51.0486	127.992	59.3795	105.571	118.571	51.5665	132.405	HMDB0033643	M-H	C15H24O7	44.3	-0.417053	10-Hydroxy-8-nor-2-fenchanone glucoside
4.35_946.4420m/z	946.442	4.34572	pos	1.45801	0.0239508	0.525648	281.52	147.98	359.05	465.544	180.451	122.567	325.939	484.82	183.634	130.151	151.012	184.593	156.99	140.578	93.6156	143.75	161.032	152.273	HMDB0010333	2M+NH4	C24H32O9	37.4	-1.17919	Estriol-17-glucuronide
4.57_323.1146m/z	323.115	4.57103	pos	1.09499	0.0461031	0.599687	198.823	119.231	194.695	232.588	108.118	326.208	80.701	220.268	99.1954	328.81	144.058	153.631	121.014	100.612	58.414	130.39	147.747	97.9859	HMDB0014947	M+K	C17H20N2O2	38.6	-3.51764	Tropicamide
4.58_276.0422m/z	276.042	4.57962	neg	1.44778	0.04058	0.522793	284.072	148.511	235.401	335.535	131.657	510.01	91.3832	337.7	130.904	499.982	167.668	193.959	142.126	122.957	61.4633	167.513	189.677	142.721	HMDB0060008	M-H	C14H12ClNO3	34.9	-3.86423	N-(2-hydroxymethyl-3-chlorophenyl)anthranilic acid
4.96_241.1085m/z	241.108	4.96377	neg	1.88457	0.0164724	0.724615	677.929	491.238	391.01	863.09	672.012	756.694	440.735	864.512	666.46	768.92	473.184	434.12	595.75	472.935	392.45	498.341	451.397	611.726	HMDB0036226	M+FA-H	C11H16O3	46.4	1.68908	2,6-Dimethoxy-4-propylphenol
5.61_224.1280m/z	224.128	5.6125	pos	1.0233	0.00402368	1.21518	225.135	273.58	221.014	231.673	242.782	190.726	262.912	229.308	224.687	197.977	259.945	328.795	246.586	283.175	270.114	263.32	308.191	228.51	HMDB0031973	M+NH4	C12H14O3	40	-0.445319	(2RS,5RS)-(E)-2-(2-Phenylethenyl)-1,3-dioxan-5-ol
5.64_255.1238m/z	255.124	5.6429	neg	1.18527	9.7133e-07	0.209542	70.4451	14.7612	75.4811	84.0132	80.1766	42.2693	69.7232	87.3543	82.4487	42.0948	13.0433	7.805	20.8886	15.9335	11.5581	16.1815	8.64152	24.0382	HMDB0037735	M+FA-H	C12H18O3	47.5	-0.210894	Isoamyl 2-furonpropionate
5.67_474.2424n	971.484	5.66563	pos	1.29023	0.041812	1.41759	251.639	356.721	319.8	206.111	143.797	395.403	292.82	172.532	123.294	359.354	411.48	472.308	301.14	406.797	222.188	386.999	378.171	274.684	HMDB0030629	M+K, 2M+Na	C30H34O5	36.2	3.73498	Rubraflavone B
5.71_443.2273m/z	443.227	5.70723	neg	1.21015	0.0280703	4.82812	23.1865	111.947	16.3281	3.75865	71.8805	1.37773	8.13086	3.85381	79.1538	1.00846	0.51299	232.807	84.5078	193.159	56.2613	0	236.882	91.4464	HMDB0029349	M-H2O-H	C22H38O10	38.6	-2.92504	Neryl rhamnosyl-glucoside
5.82_363.1776m/z	363.178	5.81545	pos	1.24803	0.00076262	0.518377	140.346	72.7522	148.921	137.534	130.798	191.051	68.7711	134.996	121.942	188.756	56.8689	78.0703	111.498	56.3272	57.1605	53.2501	69.5343	99.3086	HMDB0060080	M+H	C16H22N6O4	39.1	0.177565	Thyrotropin releasing hormone
5.86_540.2574m/z	540.257	5.85757	neg	1.52823	8.50369e-06	0.341539	147.154	50.259	144.709	106.43	178.993	180.076	92.2638	109.579	190.949	174.236	38.5414	47.5958	55.8464	57.2482	56.7958	36.212	54.024	55.8081	LMGP03050010	M+FA-H	C22H42NO9P	45.1	-1.08018	PS(16:1(9Z)/0:0)
5.95_364.0452m/z	364.045	5.95472	neg	1.11182	0.000119204	4.6205	16.0352	74.0908	10.0643	15.6359	22.465	10.1683	22.4181	16.8481	20.8889	9.7932	35.6954	85.7573	79.4598	129.732	80.4123	31.8722	70.9832	78.8138	HMDB0015206	M-H	C10H13FN5O7P	38.5	-3.11614	Fludarabine
5.96_152.0831n	153.09	5.95638	pos	1.05683	6.5245e-05	3.31916	21.9033	72.7004	17.8752	23.9174	27.4784	14.5328	25.4633	22.5289	28.3794	15.0506	35.0892	69.7208	69.949	116.716	79.947	44.9895	85.0758	80.1153	HMDB0041326	M+H-H2O, M+H	C9H12O2	41.3	-3.87857	(Dimethoxymethyl)benzene
5.97_620.3205m/z	620.32	5.9678	pos	1.00466	0.000133992	4.4476	11.7919	52.4454	11.7195	2.1898	14.8905	10.0998	25.8248	1.55998	18.8275	9.22297	81.5822	58.8175	29.5759	34.2088	59.0293	76.4975	51.6891	28.1628	HMDB0029091	2M+NH4	C16H19N3O3	39.9	2.23936	Tryptophyl-Proline
6.01_371.2066m/z	371.207	6.00888	neg	1.10648	0.000838608	0.561571	127.374	71.5295	85.6427	141.439	119.784	151.191	90.3412	144.218	128.609	157.766	41.899	90.2297	98.7399	65.4917	42.4789	45.0142	90.1376	98.2453	HMDB0041176	M-H2O-H	C19H34O8	45.1	-2.50127	(3S,5R,6S,7E,9x)-7-Megastigmene-3,6,9-triol 9-glucoside
6.23_484.2303n	502.264	6.22597	pos	2.05373	0.00764911	5.56688	51.3669	285.953	79.3665	15.194	128.834	7.33088	16.9463	18.4864	137.215	7.56235	5.05614	552.62	298.779	430.333	223.04	4.9745	492.533	280.288	HMDB0038238	M+NH4, M+Na, M+H-H2O	C24H36O10	41	-1.10269	Plantaricin BN
6.24_725.2988m/z	725.299	6.23522	neg	1.213	0.000139173	0.282582	88.9272	25.1292	110.693	135.058	62.8183	54.5283	99.1306	128.542	67.4111	53.2364	30.7181	16.2912	33.5771	14.8946	24.9658	36.3299	12.5591	31.6979	HMDB0040155	M-H	C42H46O11	36.5	2.81607	Paradisin C
6.34_169.0874m/z	169.087	6.34303	neg	1.05174	0.00666552	0.644927	156.554	100.966	107.544	165.541	172.017	168.624	118.344	174.924	172.85	172.592	44.1208	105.122	137.329	157.054	72.4399	52.0717	107.937	131.655	HMDB0031414	M+FA-H	C8H12O	40.6	3.37017	2,3-Dimethyl-2-cyclohexen-1-one
6.41_327.2170m/z	327.217	6.4072	neg	1.72783	0.00414917	0.926869	2456.77	2277.1	2380.35	2321.31	2483.5	2464.32	2556.16	2413.24	2542.34	2492.93	2125.69	2400.1	2326.26	2372.95	2150.87	2128	2422.83	2290.12	LMFA01050146	M+FA-H	C17H30O3	45.6	-2.41742	12S-hydroxy-16-heptadecynoic acid
6.44_598.2789m/z	598.279	6.43953	neg	1.74917	8.15466e-06	3.08272	54.7344	168.731	32.3135	20.0163	75.6292	50.1522	116.688	20.979	75.4114	46.6852	168.674	212.358	136.552	145.54	139.185	185.321	219.967	142.248	HMDB0033599	M+FA-H	C30H39N3O7	39.5	3.45704	Vignatic acid A
6.59_687.3215m/z	687.322	6.59035	neg	2.32958	0.00381832	1.66715	434.561	724.477	235.545	402.993	322.961	735.344	293.46	413.859	357.562	714.765	915.373	712.467	713.87	515.772	586.092	932.873	735.212	684.153	HMDB0036707	M+FA-H	C32H50O13	38.4	-2.80882	Steviobioside
6.69_507.1870m/z	507.187	6.68752	neg	1.27381	0.0475915	1.24344	498.482	619.832	367.414	527.749	478.582	570.245	467.439	517.612	497.147	561.668	501.493	673.323	615.707	906.407	433.214	533.606	687.579	607.326	HMDB0035039	M-H2O-H	C25H34O12	39.9	-0.264902	Phaseolus e
6.72_376.3055m/z	376.305	6.72312	pos	1.8419	0.00455774	0.608559	477.582	290.637	726.949	381.149	407.863	496.865	378.274	383.67	456.748	589.139	440.718	253.326	244.485	242.426	374.493	384.572	205.757	179.317	HMDB0005076	M+NH4	C20H38O5	39.5	-0.712507	13,14-Dihydro PGF-1a
6.92_309.2058m/z	309.206	6.92255	pos	2.60421	9.30257e-07	0.730945	969.824	708.888	982.869	954.242	965.608	1044.56	814.365	965.286	960.551	1071.11	663.435	762.457	767.271	672.726	694.378	645.703	721.598	743.538	HMDB0029852	M+H	C18H28O4	44.2	-0.635514	Methylgingerol
6.96_239.1290m/z	239.129	6.96317	neg	1.48595	6.99688e-07	0.498006	164.683	82.0134	146.702	184.505	165.132	153.907	150.853	181.878	179.625	154.865	75.1221	58.0462	111.963	101.326	69.207	71.606	56.8578	111.979	HMDB0034450	M+FA-H	C12H18O2	45.8	0.852853	Neocnidilide
7.07_341.1965m/z	341.196	7.07133	neg	1.42993	1.23067e-06	0.568596	182.39	103.706	150.419	199.416	185.08	205.417	140.089	194.8	188.086	195.814	93.9964	110.236	124.024	97.0814	88.0814	88.4971	109.523	118.211	HMDB0035075	M+FA-H	C17H28O4	39.9	-1.66697	Tanacetol B
7.15_466.2323n	467.24	7.14842	pos	1.16674	9.53232e-09	0.517628	105.359	54.5367	117.038	110.474	97.0325	109.537	86.9044	109.153	103.01	109.721	62.831	51.0065	58.1973	39.6665	57.8919	59.5286	50.0637	57.1079	HMDB0001054	M+H, M+Na	C21H39O9P	38.6	-1.89463	Dolichyl b-D-glucosyl phosphate
7.16_465.2226m/z	465.223	7.15717	neg	2.20263	3.76059e-09	0.536472	391.361	209.954	419.647	393.118	378.749	406.404	338.586	383.454	399.469	411.458	236.865	184.099	224.335	152.667	248.426	221.246	199.414	212.581	HMDB0015303	M-H2O-H	C18H36N4O11	38.7	4.97478	Kanamycin
7.22_600.2947m/z	600.295	7.22183	neg	2.68394	0.0437007	1.49646	821.15	1228.82	1178.67	169.624	814.147	1135.31	1108.27	171.47	845.897	1145.81	1496.04	1329.2	789.088	1131.92	1339.86	1578.15	1375.73	790.551	HMDB0033241	M-H2O-H	C29H45N7O6S	39.7	-4.36356	Glycylalanylprolylmethionylphenylalanylvalinamide
7.30_309.2059m/z	309.206	7.29717	pos	2.22771	2.19665e-06	0.732876	719.137	527.038	671.532	760.356	700.614	778.779	588.318	768.953	710.585	773.956	533.812	565.505	557.004	497.651	525.926	493.101	520.482	522.82	HMDB0035135	2M+H	C9H14O2	41.6	-0.500645	(E)-2,6-Dimethyl-2,5-heptadienoic acid
7.30_343.2118m/z	343.212	7.29748	neg	3.10777	3.76118e-06	0.640166	1063.82	681.021	879.849	1117.62	1061.19	1204.43	819.339	1146.82	1119.27	1162.05	678.044	682.18	739.449	569.404	680.357	691.031	702.233	705.474	LMFA01170053	M+FA-H	C17H30O4	45.6	-2.65218	8E-Heptadecenedioic acid
7.30_344.2198n	367.209	7.29717	pos	4.15846	1.48116e-05	0.679529	2168.64	1473.66	1869.73	2372.97	2141.62	2430.41	1641.7	2395.48	2166.8	2330.45	1642	1487.57	1520.01	1249.29	1531.38	1502.96	1398.21	1457.84	HMDB0037146	M+H-H2O, M+NH4, M+Na, M+H, 2M+Na	C18H32O6	39.7	-0.217311	5(6)-Pentyl-1,4-dioxan-2-one
7.31_291.1952m/z	291.195	7.3077	pos	2.89354	5.00665e-06	0.771333	1422.9	1097.53	1384.45	1465.03	1366.23	1546.03	1240.88	1460.55	1350.77	1569.25	1053.23	1164.06	1187.64	1135.76	1038.53	980.924	1102.56	1117.53	HMDB0061861	M+H	C18H26O3	41.2	-0.849894	Octyl 4-methoxycinnamic acid
7.40_427.1419m/z	427.142	7.40465	neg	1.98719	1.23598e-05	0.447946	295.261	132.261	364.043	253.659	273.666	397.716	205.993	227.435	293.85	345.729	136.877	134.758	148.797	98.3161	150.982	132.061	131.316	124.983	HMDB0038748	M-H2O-H	C23H26O9	38.1	4.61119	Osmanthuside A
7.40_677.4236m/z	677.424	7.40465	neg	1.78001	0.000170262	0.20271	176.322	35.7421	284.807	118.531	140.35	270.945	101.881	109.122	134.923	250.014	30.0061	36.0023	46.7154	20.6769	42.6472	33.619	41.1838	35.0865	HMDB0060814	M-H	C33H62N2O12	39	0.949009	Descladinose roxithromycin
7.41_293.2111m/z	293.211	7.41192	pos	2.46987	0.00105325	0.786816	1394.45	1097.17	1749.65	1259.75	1314.99	1542.58	1170.62	1277.12	1324.27	1516.59	1136.16	1198.4	1104.59	969.554	1158.95	1065.95	1103.22	1040.57	LMFA02000192	M+H	C18H28O3	46.1	-0.191044	9-hydroxy-10E,14Z-octadecadien-12-ynoic acid
7.41_423.1698m/z	423.17	7.41192	pos	2.01619	0.000165769	0.627266	485.582	304.589	692.881	420.302	456.644	535.185	392.625	419.338	452.584	515.094	306.355	335.193	305.416	275.513	354.802	278.857	291.869	288.705	HMDB0061005	M+K	C22H28N2O4	39.4	4.53623	repaglinide aromatic amine
7.45_398.2899m/z	398.29	7.44907	pos	1.04374	0.00839845	0.659838	165.419	109.149	231.835	153.128	161.66	186.971	106.929	154.705	152.716	175.406	131.283	82.6589	120.465	55.7753	178.654	115.939	77.6848	110.736	HMDB0002082	M+NH4	C22H36O5	40.5	-0.656498	Bisnorcholic acid
7.48_243.1240m/z	243.124	7.47948	neg	1.17627	0.000165115	0.596132	148.935	88.7851	109.108	166.774	138.634	184.672	123.383	160.874	136.199	171.837	75.7645	107.838	105.897	95.4191	56.7689	61.7753	104.634	102.184	HMDB0032472	M-H	C12H20O5	47	0.731401	Polyethylene, oxidized
7.48_309.2059m/z	309.206	7.48	pos	1.55396	0.000315597	0.75214	435.962	327.904	372.895	468.842	406.394	490.022	380.496	457.706	396.332	515.006	316.968	363.674	351.045	340.074	259.962	294.899	359.349	337.264	HMDB0033243	M+H	C18H28O4	45.4	-0.521218	Corchorifatty acid D
7.48_344.2194n	343.212	7.47948	neg	3.33915	9.52676e-05	0.609692	1215.32	740.968	860.438	1404.06	1143.66	1422.54	944.635	1315.41	1229.46	1402.32	633.771	818.876	853.939	735.861	542.159	638.122	863.343	841.677	HMDB0037146	M-H, 2M-H	C18H32O6	39.6	-1.42956	5(6)-Pentyl-1,4-dioxan-2-one
7.49_454.2561n	477.245	7.49005	pos	1.0321	1.41357e-05	2.3012	31.6759	72.8926	23.3594	22.1651	43.3324	31.8848	40.1846	22.739	40.1544	29.5875	98.5651	85.3177	59.0979	53.898	72.3903	83.4115	73.5446	56.9155	LMFA03010098	M+NH4, M+Na	C24H38O8	38.1	-1.24961	18-acetoxy-PGF2alpha-11-acetate
7.55_343.2481m/z	343.248	7.55432	neg	2.01446	0.0271352	0.874911	2579.85	2257.14	2667.69	2379.92	2469	2780.57	2645.37	2410.18	2567.69	2718.35	2644.01	2135.95	1874.24	2156.31	2510.27	2740.6	2159.23	1836.49	LMFA02000181	M+FA-H	C18H34O3	44	-3.11292	19-HOME(9Z)
7.66_323.1858m/z	323.186	7.66047	neg	1.11753	0.0370637	0.795981	380.568	302.925	259.268	493.539	414.371	320.123	296.505	501.155	432.505	327.08	304.559	289.36	337.882	263.309	285.265	319.461	297.055	326.51	LMFA01050258	M+FA-H	C17H26O3	47.3	-2.27153	7-hydroxy-10E,16-heptadecadien-8-ynoic acid
7.82_313.2364m/z	313.236	7.8197	pos	1.06105	0.00334622	1.74378	69.5109	121.212	102.791	29.1091	62.934	90.1987	89.0843	27.5741	65.8486	88.5473	157.437	135.764	90.0207	95.6948	118.22	162.443	126.513	83.6002	HMDB0004708	M+H-H2O	C18H34O5	45.6	-2.76596	9,12,13-TriHOME
8.00_344.2561n	367.245	7.99567	pos	4.73415	0.00031176	0.567422	2493.61	1414.93	2105.09	1681.09	3039.22	3104.68	2672.25	1608.59	2765.34	2972.66	1466.59	1239.7	1571.31	1211.06	1778.8	1385.84	1184.94	1481.2	LMFA01080006	M+Na, M+K, M+NH4	C19H36O5	40.9	-0.485218	12,13-dihydroxy-11-methoxy-9-octadecenoic acid
8.06_346.2581m/z	346.258	8.05923	pos	1.20396	0.00014694	0.740257	242.67	179.638	238.625	249.281	235.697	260.895	190.317	258.118	229.039	279.392	217.579	172.253	171.404	159.774	187.193	206.596	159.772	162.536	LMFA02000021	M+NH4	C18H32O5	45.2	-2.15426	9S,10S,11R-trihydroxy-12Z,15Z-octadecadienoic acid
8.16_290.1879n	291.195	8.16305	pos	3.32466	0.00313091	0.762049	2338.24	1781.85	2159.51	2681.75	2007.46	2689.77	1797.13	2648.8	2042.41	2679.1	1639.63	2123.45	1797.43	1799.55	1398	1640.17	2075.5	1781.1	HMDB0031098	M+H-H2O, M+H	C18H26O3	47.2	-1.03909	(9Z,11E,13E,15Z)-4-Oxo-9,11,13,15-octadecatetraenoic acid
8.16_421.1542m/z	421.154	8.16305	pos	1.34193	0.0103984	0.833834	633.336	528.097	616.699	744.317	571.739	670.424	540.029	694.212	577.416	651.854	486.597	651.24	505.157	543.144	424.913	491.577	613.448	508.703	HMDB0015699	M+K	C22H26N2O4	41.1	4.60797	Tofisopam
8.26_345.0368m/z	345.037	8.25513	pos	1.89464	0.00183154	0.164042	197.294	32.3646	144.496	348.993	77.7196	276.027	60.4881	321.653	72.8041	276.175	49.6024	24.971	39.6613	10.6199	16.6436	50.3616	26.825	40.232	HMDB0033559	M+Na	C18H10O6	40.8	-0.483043	7,7'-Dihydroxy-6,8'-bicoumarin
8.30_301.2980n	302.305	8.2969	pos	2.79961	0.00222949	1.34367	1027.84	1381.08	1156.01	954.147	1083.69	920.778	1189.97	930.46	1056.46	931.227	1292.34	1775.78	1148.5	1476.34	1417.07	1167.49	1655.21	1115.91	HMDB0000269	M+H, M+Na	C18H39NO2	42.4	-0.269546	Sphinganine
8.60_379.2097m/z	379.21	8.5983	pos	1.58118	0.00515613	0.568564	312.123	177.462	188.445	194.018	412.804	411.042	287.335	209.022	393.185	401.133	156.455	129.695	254.401	146.449	189.8	148.015	141.108	253.769	HMDB0001240	2M+Na	C10H14N2O	39.3	-2.06242	Pseudooxynicotine
8.74_238.2660n	277.216	8.73788	pos	1.0291	0.029313	0.862598	524.575	452.497	615.318	474.597	485.84	606.33	450.508	499.737	462.283	601.988	506.178	460.029	394.65	452.134	500.463	486.279	434.436	385.81	LMFA11000102	M+NH4, M+K	C17H34	39.5	-0.300405	8Z-Heptadecene
8.82_676.3643n	721.364	8.8249	neg	2.38455	0.020561	1.26067	1845.44	2326.49	2341.31	2022.55	1427.37	2001.35	1448.35	1976.73	1448.2	2097.66	1853.04	2207.88	2730.92	2746.13	2251.7	1847.94	2199.84	2774.45	HMDB0041093	M-H, M+FA-H	C33H56O14	42.1	-4.04952	Gingerglycolipid A
8.82_676.3659n	694.4	8.82118	pos	2.10832	0.0188084	1.27592	1338.78	1708.17	1841.18	1382.13	1069.68	1431.9	1052.92	1464.17	1023.31	1444.97	1472.08	1582.43	2024.99	2113.78	1745.8	1350.2	1497.28	1878.82	HMDB0041093	M+NH4, M+K, M+Na, M+H, M+H-H2O	C33H56O14	40.6	-1.69653	Gingerglycolipid A
8.87_311.2219m/z	311.222	8.8674	neg	2.3305	0.000681398	0.796001	1235.35	983.34	1379.34	1152.17	1131.47	1387.77	1031.92	1158.68	1174.3	1467.14	1059.6	929.606	926.107	986.641	1051.55	1030.2	930.264	952.748	LMFA01030487	M+FA-H	C17H30O2	45.9	-3.31142	16-heptadecynoic acid
8.87_487.2685m/z	487.268	8.87442	pos	1.83702	0.00399725	0.564376	449.661	253.778	304.964	246.502	588.916	602.51	493.156	264.977	541.958	554.308	188.721	279.943	277.787	338.534	204.608	183.133	279.042	278.457	HMDB0029618	M+H-H2O	C28H40O8	41.9	-1.12733	Macrophorin D
8.90_474.2614m/z	474.261	8.89923	neg	3.60508	0.000159045	1.63746	1038.56	1700.6	983.713	1413.2	813.718	891.821	1055.52	1404.28	846.036	900.163	1803.06	1394.39	2055.89	1547.86	1505.44	1766.94	1426.57	2104.63	HMDB0011478	M-H	C23H42NO7P	43.2	-2.65714	LysoPE(0:0/18:3(6Z,9Z,12Z))
8.90_542.2486m/z	542.249	8.89923	neg	1.48721	0.000220265	1.68484	167.891	282.869	160.689	242.842	127.926	141.054	168.946	230.079	133.783	137.806	309.262	238.017	348.99	265.449	239.694	275.169	234.12	352.252	HMDB0033471	M+FA-H	C27H35N3O6	37	-4.43376	N1,N10-Diferuloylspermidine
8.93_517.3161n	518.323	8.93045	pos	6.0713	6.56089e-05	1.64437	2681.11	4408.74	3051.32	3550.36	2262.07	1878.01	2876.12	3748.11	2126.27	1956.62	4940.12	3729.06	4350.2	4793.67	4381.8	4777.18	3678.66	4619.24	HMDB0010387	M+H, M+Na	C26H48NO7P	43	-1.43016	LysoPC(18:3(6Z,9Z,12Z))
8.93_562.3137m/z	562.314	8.9309	neg	4.63171	6.96497e-05	1.59516	1728.23	2756.81	1752.86	2420.84	1375.13	1346.37	1759.46	2394.26	1444.58	1332.36	2843.41	2457.37	3060.53	3068.72	2412.71	2809.22	2519.05	2883.44	HMDB0010388	M+FA-H	C26H48NO7P	48.1	-2.59612	LysoPC(18:3(9Z,12Z,15Z))
8.93_579.3037m/z	579.304	8.9309	neg	1.16926	5.55302e-06	1.965	63.7229	125.216	65.3117	83.2167	39.991	43.2099	56.2862	91.6786	67.5086	62.5805	117.636	97.787	137.48	140.519	120.012	134.609	108.177	145.507	HMDB0030459	M-H	C29H40N8O5	37.9	-2.00248	Hordatine B
8.95_341.1966m/z	341.197	8.95207	neg	1.036	1.58424e-05	0.316228	63.7997	20.1753	83.2036	48.5631	64.1309	81.1713	36.4233	46.5038	67.3235	83.0781	12.1094	19.9083	28.4206	25.509	20.0769	12.669	18.4515	24.2573	HMDB0038798	M+FA-H	C17H28O4	41.1	-1.1453	(1(10)E,4a,5E)-1(10),5-Germacradiene-12-acetoxy-4,11-diol
9.08_518.2506m/z	518.251	9.0799	neg	1.7294	1.75781e-05	1.57312	245.03	385.46	271.306	273.313	227.323	219.664	229.177	273.456	229.235	236.762	394.626	325.331	461.318	322.174	375.844	404.827	332.291	467.27	LMGP03050017	M-H	C24H42NO9P	43.4	-3.49509	PS(18:3(6Z,9Z,12Z)/0:0)
9.09_329.3291n	330.336	9.085	pos	4.84918	3.48893e-05	2.06386	860.323	1775.58	862.972	624.362	836.584	1082.8	986.202	634.565	807.88	1047.22	1911.31	2257.72	1309.19	1363.67	1844.57	1838.02	2317.33	1362.86	LMSP01080056	M+H, M+Na	C20H43NO2	41.3	-0.803451	N,N-dimethyl-Safingol
9.09_339.2082m/z	339.208	9.09073	neg	1.23918	0.0271265	0.751802	438.284	329.503	372.227	277.308	515.22	543.612	412.339	275.486	541.066	569.013	288.602	352.75	353.893	329.271	318.357	282.309	344.568	366.27	HMDB0030359	M-H	C21H28N2O2	39.8	1.10101	14,19-Dihydroaspidospermatine
9.09_358.2346n	381.225	9.085	pos	3.92221	0.00277413	0.477074	1593.45	760.195	1454.27	705.889	2086.24	2296.33	1373.62	696.442	1958.14	2176.7	756.458	681.838	914.674	597.369	804.451	709.001	691.308	926.459	HMDB0012983	M+H, M+K, M+Na	C15H30N6O4	39.9	4.87122	Kinetensin 1-3
9.10_562.3133m/z	562.313	9.1014	neg	1.48919	0.00438915	1.5661	251.034	393.145	373.019	320.343	186.444	182.652	216.585	336.155	194.913	198.157	421.985	279.899	445.972	302.202	516.126	427.995	292.566	458.413	HMDB0010387	M+FA-H	C26H48NO7P	47.4	-3.38031	LysoPC(18:3(6Z,9Z,12Z))
9.14_286.3102m/z	286.31	9.13688	pos	1.26827	3.39172e-05	2.02184	63.3693	128.123	55.1293	44.2404	60.3659	95.6241	59.1159	46.4793	60.9969	85.0026	155.143	144.341	93.6079	89.4515	137.049	146.236	140.129	119.023	LMSP01080032	M+H	C18H39NO	39.3	-0.816739	Spisulosine
9.18_504.2718n	487.269	9.17813	pos	1.42086	0.00818563	0.575594	290.744	167.35	168.562	178.673	369.993	392.056	317.483	182.979	338.687	377.517	107.348	184.859	183.233	259.531	102.05	99.6139	205.405	196.762	HMDB0034393	M+H-H2O, M+H	C28H40O8	41.8	-1.00876	Ixocarpalactone A
9.22_339.2106m/z	339.211	9.21788	neg	1.51301	0.00487857	1.31319	391.133	513.631	216.626	338.127	417.68	435.136	458.363	353.738	439.514	469.878	469.732	515.616	571.324	490.282	428.979	469.745	560.559	602.813	HMDB0059701	2M-H	C13H14	38.7	-3.53755	1,6,7-Trimethylnaphthalene
9.28_309.2067m/z	309.207	9.28138	neg	3.35571	0.00349599	0.793006	2625.65	2082.16	2507.2	2910.23	2384.93	2931.02	1926.32	2876.72	2463.2	3005.59	2414.49	1849.31	2074.24	1862.57	2007.14	2433.07	1897.98	2118.48	LMFA02000020	M-H	C18H30O4	47.6	-1.39114	9H-12(13)-EpODE
9.29_678.3813n	696.415	9.29085	pos	3.57074	0.0362056	1.38676	2688.42	3728.18	3608.41	3181.98	2251.6	2052.61	2720.23	3377.58	2219.06	2095.84	4528.66	2464.86	3801.62	2983	5596.3	4304.92	2340.8	3805.3	HMDB0041094	M+NH4, M+Na, M+K, M+H, M+H-H2O	C33H58O14	41.2	-1.97088	Gingerglycolipid B
9.30_678.3803n	723.38	9.30255	neg	3.99417	0.0196702	1.34488	3414.46	4592.04	4289.53	4048.83	2878.98	2615.6	3668.82	4152.46	2953.11	2708.31	5220.34	3203.34	4749.16	3943.42	6335.38	5060.29	3306.07	4918.37	HMDB0041094	M-H, M+FA-H	C33H58O14	45.3	-3.54189	Gingerglycolipid B
9.31_593.2718m/z	593.272	9.31288	neg	2.40217	0.0128384	1.37026	1171.74	1605.6	976.308	1566.68	923.176	1066.18	1203.25	1550.93	950.361	1137.07	1475.44	1372.47	2125.79	1505.08	1304.52	1439.7	1436.2	2185.59	LMGP06050016	M-H	C27H47O12P	41	-2.36653	PI(18:3(6Z,9Z,12Z)/0:0)
9.36_477.2856n	478.292	9.36317	pos	9.06431	0.00468493	1.51761	9023.67	13694.4	13012.2	9396.61	7011.18	8778.65	8895.12	9355.92	6692.28	9047.4	18009.7	10732.8	12815.6	10679.3	17065.5	18012.6	10102.3	12137.3	HMDB0011477	M+H-H2O, M+H, M+K, M+Na, 2M+Na, 2M+H	C23H44NO7P	42.6	0.181546	LysoPE(0:0/18:2(9Z,12Z))
9.37_386.2656n	431.264	9.36522	neg	1.37291	0.00896438	0.665631	316.176	210.456	328.556	233.844	326.297	391.671	299.458	220.722	343.162	385.697	267.859	109.484	220.039	176.729	330.955	259.401	117.238	201.944	HMDB0031125	M-H, M+FA-H, M-H2O-H	C21H38O6	38.6	-3.26268	Glycerol trihexanoate
9.37_522.2565m/z	522.256	9.37312	pos	1.1197	0.000496716	1.45095	137.125	198.961	181.385	147.736	112.372	130.719	143.255	135.339	107.28	138.914	247.235	185.611	209.483	169.307	213.015	231.976	159.157	175.906	HMDB0013940	2M+NH4	C12H16N2O4	39.5	1.27769	3'-Hydroxyhexobarbital
9.38_561.2544m/z	561.254	9.37572	neg	1.43369	6.91165e-05	1.55075	165.778	257.079	199.649	160.028	124.141	134.558	163.429	182.961	160.426	201.032	292.763	210.586	226.664	230.715	283.987	314.833	235.734	261.352	HMDB0038029	M+FA-H	C25H40O11	37.5	-1.69413	Eriojaposide B
9.41_519.3318n	520.339	9.41322	pos	10.6353	0.016667	1.49851	14471.2	21685.3	26741.6	14298.9	11596.2	12723	13041.8	13374.6	10730	13263.8	28542.2	16978.9	17997.3	19693.9	28586.2	27670.5	16970.2	17043.2	HMDB0010386	M+H, M+Na, M+K	C26H50NO7P	44.7	-1.26637	LysoPC(18:2(9Z,12Z))
9.42_293.2120m/z	293.212	9.41738	neg	1.96046	0.00731887	0.805212	1098.6	884.609	1120.87	1177.3	1044.13	1076.76	1022.58	1166.59	1099.38	1081.23	1058.2	727.851	752.997	769.357	1177.67	1073.02	727.842	789.935	HMDB0060512	M+FA-H	C17H28O	41.7	-0.947535	Sterol
9.42_504.3084m/z	504.308	9.41738	neg	1.207	0.00817751	1.39178	209.686	291.836	329.377	186.508	166.852	185.554	227.687	209.056	180.967	191.483	346.827	259.087	235.188	301.296	371.409	338.933	242.102	239.843	LMGP01050127	M-H	C25H48NO7P	48	-2.2262	PC(17:2(9Z,12Z)/0:0)
9.42_564.3297m/z	564.33	9.41738	neg	7.90445	0.0015296	1.4071	7780.04	10947.3	11942.1	7471.12	6403.01	7290.24	7544.41	7421.17	6632.54	7535.77	12345.9	9855.7	9338.97	11069.4	12965.6	12536.8	9933.35	9532.49	HMDB0010386	M+FA-H	C26H50NO7P	48.7	-1.83181	LysoPC(18:2(9Z,12Z))
9.47_643.2745m/z	643.274	9.46953	neg	1.05774	0.00172116	0.76855	233.051	179.112	172.776	285.886	205.746	230.313	242.423	273.648	214.398	239.22	190.648	167.196	173.892	175.482	209.583	180.122	160.132	175.838	HMDB0000668	M+FA-H	C34H38N4O6	36.7	-4.76606	Hematoporphyrin IX
9.48_338.2086n	361.198	9.47827	pos	1.04348	0.00594977	0.612142	152.761	93.5116	75.145	144.025	230.365	155.994	142.081	133.419	181.911	159.15	68.6896	93.2726	125.57	97.2442	66.8481	59.1099	104.262	133.096	HMDB0038720	M+H-H2O, M+Na	C19H30O5	44.8	-2.09168	Dodecyl gallate
9.50_339.1462n	701.314	9.49833	pos	1.29151	0.0101124	0.536329	233.283	125.116	88.4897	128.037	336.636	282.027	287.873	146.339	319.108	277.754	81.0245	167.226	147.551	159.648	94.7697	75.3698	130.206	145.136	HMDB0015245	M+H, 2M+H, 2M+Na, 2M+NH4	C20H21NO4	38.7	-2.39924	Papaverine
9.50_530.1441m/z	530.144	9.5007	neg	1.09884	0.000830793	0.480535	114.31	54.9299	52.5823	94.7095	133.723	149.393	106.1	97.7475	129.162	151.062	31.0308	76.0735	76.6713	65.5332	31.9918	25.2875	69.4072	63.4435	HMDB0031112	M-H	C29H25NO9	37.3	-2.96238	Neoacrimarine F
9.50_677.3167m/z	677.317	9.5007	neg	1.69219	0.0163982	0.609022	494.834	301.364	238.947	297.205	613.541	635.773	558.319	296.251	663.356	655.276	202.338	338.14	327.561	433.429	217.789	217.591	328.869	345.198	HMDB0033207	M+FA-H	C34H48O11	41	-1.89539	Coagulin R 3-glucoside
9.51_294.2192n	293.212	9.51172	neg	2.28472	0.00958271	0.834933	1892.04	1579.73	2413.69	1780.43	1612.72	1999.8	1866.76	1807.81	1657.66	1997.46	1612.72	1550.56	1384.5	1646.1	1852.39	1612.7	1597.59	1381.27	LMFA02010002	M-H, 2M-H	C18H30O3	43.4	-1.08496	(9R,13R)-10-oxo-11-phytoenoic acid
9.51_372.1358m/z	372.136	9.50815	pos	1.01108	9.065e-06	1.48354	88.9796	132.005	91.6124	92.3124	85.2278	101.401	97.2163	83.8917	82.1504	78.0249	125.414	142.663	120.249	142.665	118.386	112.053	133.957	160.653	HMDB0034854	M+NH4	C19H15FN2O4	43.7	1.16167	Flumioxazin
9.60_323.2221m/z	323.222	9.59753	neg	1.13752	0.0128648	1.28753	265.936	342.402	155.577	237.734	275.751	327.303	289.44	239.367	287.353	314.967	352.755	330.413	375.384	398.222	223.026	353.945	340.113	365.357	HMDB0040901	M-H2O-H	C19H34O5	45.3	-1.96347	13-Hydroxy-9-methoxy-10-oxo-11-octadecenoic acid
9.62_521.2748n	522.282	9.61902	pos	3.89703	0.00287116	1.46322	1849.61	2706.39	2255.39	1861.42	1779.17	1832.35	1730.97	1864.62	1602.67	1870.27	3518.05	2080.96	2813.54	1965.15	3319.16	3335.71	1977.62	2640.93	LMGP03050011	M+H, M+Na, M+K, M+H-H2O	C24H44NO9P	43.7	-1.1859	PS(18:2(9Z,12Z)/0:0)
9.63_520.2667m/z	520.267	9.6292	neg	3.58943	0.00207014	1.35857	2004.01	2722.58	2169.15	1963.25	1907.33	2103.63	1886.05	2003.96	1889.34	2109.35	3200.65	2041.77	2845.18	2121.86	3213.06	3299.45	2188.64	2870.02	HMDB0061694	M-H	C24H44NO9P-2	44.9	-2.70124	1-Oleoylglycerophosphoserine
9.72_224.1281m/z	224.128	9.72202	pos	1.41928	0.000461302	1.28287	311.685	399.85	343.045	314.242	319.506	262.203	361.504	304.473	295.149	293.358	391.151	481.476	378.634	438.782	382.42	356.338	424.504	345.494	HMDB0031729	M+NH4	C12H14O3	40.1	-0.319821	Phenylmethylglycidic ester
9.76_453.2851n	454.292	9.76412	pos	5.85434	0.0284948	2.70783	1311.43	3551.14	2511.18	1388.86	994.832	893.894	1355	1463.22	1014.31	870.157	6179.13	2030.21	1630.82	1682.63	7553.1	5950.4	1721.38	1661.41	HMDB0011473	M+H, M+Na, M+K, 2M+H, M+H-H2O	C21H44NO7P	46.6	-1.02971	LysoPE(0:0/16:0)
9.77_266.1873n	289.178	9.77405	pos	1.15422	0.000174724	0.537067	129.487	69.5429	78.4202	123.95	139.658	143.649	132.55	138.79	139.217	139.659	40.2296	84.1486	90.8885	101.053	41.2492	37.3278	77.6119	83.8343	LMFA01020279	M+H, M+Na	C16H26O3	39.2	-3.31479	10,11-epoxy-3,7,11-trimethyl-2E,6E-tridecadienoic acid
9.77_453.2841n	452.277	9.76753	neg	5.50066	0.0201654	2.61014	1176.34	3070.42	2025.12	1351.28	927.917	818.129	1201.02	1286.86	945.995	854.429	4873.29	1701.12	1592.4	1581.05	6255.72	5209.6	1731.78	1618.41	HMDB0011473	M-H, 2M-H	C21H44NO7P	43.4	-3.28377	LysoPE(0:0/16:0)
9.80_295.2276m/z	295.228	9.79952	neg	2.24908	0.0283168	0.809652	1673.78	1355.18	2014.78	1548.89	1695.65	1708	1390.63	1489.1	1777.02	1766.2	1573.21	997.855	1197.32	1351.17	1847.18	1667.39	1009.62	1197.71	HMDB0004667	M-H	C18H32O3	46.9	-0.993283	13S-hydroxyoctadecadienoic acid
9.87_505.2553m/z	505.255	9.87352	neg	1.09722	0.000270639	1.41509	152.45	215.73	190.85	169.672	116.539	144.562	141.839	170.815	123.941	161.384	198.436	187.304	223.788	207.879	265.202	219.184	185.058	238.992	HMDB0062313	M+FA-H	C23H41O7P	41.3	-4.06952	1-(8Z,11Z,14Z-eicosatrienoyl)-glycero-3-phosphate
9.93_344.2791m/z	344.279	9.9272	pos	1.21377	0.00458933	0.604847	207.38	125.433	151.405	123.54	270.86	266.323	197.511	125.684	251.665	272.048	105.039	123.405	154.745	126.275	134.716	97.0972	118.392	143.794	HMDB0031047	M+NH4	C19H34O4	49.4	-1.37411	Avocadyne 2-acetate
9.93_372.3107m/z	372.311	9.9272	pos	2.02282	0.00193496	0.583866	500.441	292.19	408.037	324.694	653.565	654.93	440.933	303.971	582.986	634.413	271.769	263.781	372.91	275.462	315.588	265.074	237.422	335.517	LMFA01170125	M+NH4	C21H38O4	43.4	-0.363483	Ceriporic acid B
9.95_596.2952n	579.291	9.94742	pos	3.37956	0.00593343	1.21793	3056.39	3722.46	3810.14	3104.58	2565.21	3176.94	3277.71	3057.35	2365.62	3093.57	4376.25	3611.7	3754.73	3309.64	3969.57	3966.71	3211.51	3579.58	LMGP06050010	M+H, M+K, M+Na, M+NH4, M+H-H2O	C27H49O12P	42.1	-1.6438	PI(18:2(9Z,12Z)/0:0)
9.96_595.2877m/z	595.288	9.95935	neg	4.80047	0.00295755	1.21563	5982.57	7272.58	6310.54	5880.35	4718.42	6707.38	6208.25	6231.22	4915.41	6889.04	8097.02	6597.78	7322.83	6683.54	7394.52	8090.44	6451.01	7543.51	LMGP06050010	M-H	C27H49O12P	42	-2.02109	PI(18:2(9Z,12Z)/0:0)
#N/A
#N/A
#N/A
#N/A
#N/A
#N/A
#N/A
#N/A
#N/A
#N/A
#N/A
#N/A
#N/A
#N/A
#N/A
#N/A
#N/A
#N/A
#N/A
#N/A
#N/A
#N/A
#N/A
#N/A
#N/A
#N/A
#N/A
#N/A
#N/A
#N/A
#N/A
#N/A
#N/A
#N/A
#N/A
#N/A
#N/A
#N/A
#N/A
#N/A
#N/A
#N/A
#N/A
#N/A
#N/A
#N/A
#N/A
#N/A
#N/A
#N/A
#N/A
#N/A
#N/A
#N/A
#N/A
#N/A
#N/A
#N/A
#N/A
#N/A
#N/A
#N/A
#N/A
#N/A
#N/A
#N/A
#N/A
#N/A
#N/A
#N/A
#N/A
#N/A
#N/A
#N/A
#N/A
#N/A
#N/A
#N/A
#N/A
#N/A
#N/A
#N/A
#N/A
#N/A
#N/A
#N/A
#N/A
#N/A
#N/A
#N/A
#N/A
#N/A
#N/A
#N/A
#N/A
#N/A
#N/A
#N/A
#N/A
#N/A
#N/A
#N/A
#N/A
#N/A
#N/A
#N/A
#N/A
#N/A
#N/A
#N/A
#N/A
#N/A
#N/A
#N/A
#N/A
#N/A
#N/A
#N/A
#N/A
#N/A
#N/A
#N/A
#N/A
#N/A
#N/A
#N/A
#N/A
#N/A
#N/A
#N/A
#N/A
#N/A
#N/A
#N/A
#N/A
#N/A
#N/A
#N/A
#N/A
#N/A
#N/A
#N/A
#N/A
#N/A
#N/A
#N/A
#N/A
#N/A
#N/A
#N/A
#N/A
#N/A
#N/A
#N/A
#N/A
#N/A
#N/A
#N/A
#N/A
#N/A
#N/A
#N/A
#N/A
#N/A
#N/A
#N/A
#N/A
#N/A
#N/A
#N/A
#N/A
#N/A
#N/A
#N/A
#N/A
#N/A
#N/A
#N/A
#N/A
#N/A
#N/A
#N/A
#N/A
#N/A
#N/A
#N/A
#N/A
#N/A
#N/A
#N/A
#N/A
#N/A
#N/A
#N/A
#N/A
#N/A
#N/A
#N/A
#N/A
#N/A
#N/A
#N/A
#N/A
#N/A
#N/A
#N/A
#N/A
#N/A
#N/A
#N/A
#N/A
#N/A
#N/A
#N/A
#N/A
#N/A
#N/A
#N/A
#N/A
#N/A
#N/A
#N/A
#N/A
#N/A
#N/A
#N/A
#N/A
#N/A
#N/A
#N/A
#N/A
#N/A
#N/A
#N/A
#N/A
#N/A
#N/A
#N/A
#N/A
#N/A
#N/A
#N/A
#N/A
#N/A
#N/A
#N/A
#N/A
#N/A
#N/A
#N/A
#N/A
#N/A
#N/A
#N/A
#N/A
#N/A
#N/A
#N/A
#N/A
#N/A
#N/A
#N/A
#N/A
#N/A
#N/A
#N/A
#N/A
#N/A
#N/A
#N/A
#N/A
#N/A
#N/A
#N/A
#N/A
#N/A
#N/A
#N/A
#N/A
#N/A
#N/A
#N/A
#N/A
#N/A
#N/A
#N/A
#N/A
#N/A
#N/A
#N/A
#N/A
#N/A
#N/A
#N/A
#N/A
#N/A
#N/A
#N/A
#N/A
#N/A
#N/A
#N/A
#N/A
#N/A
#N/A
#N/A
#N/A
#N/A
#N/A
#N/A
#N/A
#N/A
#N/A
#N/A
#N/A
#N/A
#N/A
#N/A
#N/A
#N/A
#N/A
#N/A
#N/A
#N/A
#N/A
#N/A
#N/A
#N/A
#N/A
#N/A
#N/A
#N/A
#N/A
#N/A
#N/A
#N/A
#N/A
#N/A
#N/A
#N/A
#N/A
#N/A
#N/A
#N/A
#N/A
#N/A
#N/A
#N/A
#N/A
#N/A
#N/A
#N/A
#N/A
#N/A
#N/A
#N/A
#N/A
#N/A
#N/A
#N/A
#N/A
#N/A
#N/A
#N/A
#N/A
#N/A
#N/A
#N/A
#N/A
#N/A
#N/A
#N/A
#N/A
#N/A
#N/A
#N/A
#N/A
#N/A
#N/A
#N/A
#N/A
#N/A
#N/A
#N/A
#N/A
#N/A
#N/A
#N/A
#N/A
#N/A
#N/A
#N/A
#N/A
#N/A
#N/A
#N/A
#N/A
#N/A
#N/A
#N/A
#N/A
#N/A
#N/A
#N/A
#N/A
#N/A
#N/A
#N/A
#N/A
#N/A
#N/A
#N/A
#N/A
#N/A
#N/A
#N/A
#N/A
#N/A
#N/A
#N/A
#N/A
#N/A
#N/A
#N/A
#N/A
#N/A
#N/A
#N/A
#N/A
#N/A
#N/A
#N/A
#N/A
#N/A
#N/A
#N/A
#N/A
#N/A
#N/A
#N/A
#N/A
#N/A
#N/A
#N/A
#N/A
#N/A
#N/A
#N/A
#N/A
#N/A
#N/A
#N/A
#N/A
#N/A
#N/A
#N/A
#N/A
#N/A
#N/A
#N/A
#N/A
#N/A
#N/A
#N/A
#N/A
#N/A
#N/A
#N/A
#N/A
#N/A
#N/A
#N/A
#N/A
#N/A
#N/A
#N/A
#N/A
#N/A
#N/A
#N/A
#N/A
#N/A
#N/A
#N/A
#N/A
#N/A
#N/A
#N/A
#N/A
#N/A
#N/A
#N/A
#N/A
#N/A
#N/A
#N/A
#N/A
#N/A
#N/A
#N/A
#N/A
#N/A
#N/A
#N/A
#N/A
#N/A
#N/A
#N/A
#N/A
#N/A
#N/A
#N/A
#N/A
#N/A
#N/A
#N/A
#N/A
#N/A
#N/A
#N/A
#N/A
#N/A
#N/A
#N/A
#N/A
#N/A
#N/A
#N/A
#N/A
#N/A
#N/A
#N/A
#N/A
#N/A
#N/A
#N/A
#N/A
#N/A
#N/A
#N/A
#N/A
#N/A
#N/A
#N/A
#N/A
#N/A
#N/A
#N/A
#N/A
#N/A
#N/A
#N/A
#N/A
#N/A
#N/A
#N/A
#N/A
#N/A
#N/A
#N/A
#N/A
#N/A
#N/A
#N/A
#N/A
#N/A
#N/A
#N/A
#N/A
#N/A
#N/A
#N/A
#N/A
#N/A
#N/A
#N/A
#N/A
#N/A
#N/A
#N/A
#N/A
#N/A
#N/A
#N/A
#N/A
#N/A
#N/A
#N/A
#N/A
#N/A
#N/A
#N/A
#N/A
#N/A
#N/A
#N/A
#N/A
#N/A
#N/A
#N/A
#N/A
#N/A
#N/A
#N/A
#N/A
#N/A
#N/A
#N/A
#N/A
#N/A
#N/A
#N/A
#N/A
#N/A
#N/A
#N/A
#N/A
#N/A
#N/A
#N/A
#N/A
#N/A
#N/A
#N/A
#N/A
#N/A
#N/A
#N/A
#N/A
#N/A
#N/A
#N/A
#N/A
#N/A
#N/A
#N/A
#N/A
#N/A
#N/A
#N/A
#N/A
#N/A
#N/A
#N/A
#N/A
#N/A
#N/A
#N/A
#N/A
#N/A
#N/A
#N/A
#N/A
#N/A
#N/A
#N/A
#N/A
#N/A
#N/A
#N/A
#N/A
#N/A
#N/A
#N/A
#N/A
#N/A
#N/A
#N/A
#N/A
#N/A
#N/A
#N/A
#N/A
#N/A
#N/A
#N/A
#N/A
#N/A
#N/A
#N/A
#N/A
#N/A
#N/A
#N/A
#N/A
#N/A
#N/A
#N/A
#N/A
#N/A
#N/A
#N/A
#N/A
#N/A
#N/A
#N/A
#N/A
#N/A
#N/A
#N/A
#N/A
#N/A
#N/A
#N/A
#N/A
#N/A
#N/A
#N/A
#N/A
#N/A
#N/A
#N/A
#N/A
#N/A
#N/A
#N/A
#N/A
#N/A
#N/A
#N/A
#N/A
#N/A
#N/A
#N/A
#N/A
#N/A
#N/A
#N/A
#N/A
#N/A
#N/A
#N/A
#N/A
#N/A
#N/A
#N/A
#N/A
#N/A
#N/A
#N/A
#N/A
#N/A
#N/A
#N/A
#N/A
#N/A
#N/A
#N/A
#N/A
#N/A
#N/A
#N/A
#N/A
#N/A
#N/A
#N/A
#N/A
#N/A
#N/A
#N/A
#N/A
#N/A
#N/A
#N/A
#N/A
#N/A
#N/A
#N/A
#N/A
#N/A
#N/A
#N/A
#N/A
#N/A
#N/A
#N/A
#N/A
#N/A
#N/A
#N/A
#N/A
#N/A
#N/A
#N/A
#N/A
#N/A
#N/A
#N/A
#N/A
#N/A
#N/A
#N/A
#N/A
#N/A
#N/A
#N/A
#N/A
#N/A
#N/A
#N/A
#N/A
#N/A
#N/A
#N/A
#N/A
#N/A
#N/A
#N/A
#N/A
#N/A
#N/A
#N/A
#N/A
#N/A
#N/A
#N/A
#N/A
#N/A
#N/A
#N/A
#N/A
#N/A
#N/A
#N/A
#N/A
#N/A
#N/A
#N/A
#N/A
#N/A
#N/A
#N/A
#N/A
#N/A
#N/A
#N/A
#N/A
#N/A
#N/A
#N/A
#N/A
#N/A
#N/A
#N/A
#N/A
#N/A
#N/A
#N/A
#N/A
#N/A
#N/A
#N/A
#N/A
#N/A
#N/A
#N/A
#N/A
#N/A
#N/A
#N/A
#N/A
#N/A
#N/A
#N/A
#N/A
#N/A
#N/A
#N/A
#N/A
#N/A
#N/A
#N/A
#N/A
#N/A
#N/A
#N/A
#N/A
#N/A
#N/A
#N/A
#N/A
#N/A
#N/A
#N/A
#N/A
#N/A
#N/A
#N/A
#N/A
#N/A
#N/A
#N/A
#N/A
#N/A
#N/A
#N/A
#N/A
#N/A
#N/A
#N/A
#N/A
#N/A
#N/A
#N/A
#N/A
#N/A
#N/A
#N/A
#N/A
#N/A
#N/A
#N/A
#N/A
#N/A
#N/A
#N/A
#N/A
#N/A
#N/A
#N/A
#N/A
#N/A
#N/A
#N/A
#N/A
#N/A
#N/A
#N/A
#N/A
#N/A
#N/A
#N/A
#N/A
#N/A
#N/A
#N/A
#N/A
#N/A
#N/A
#N/A
#N/A
#N/A
#N/A
#N/A
#N/A
#N/A
#N/A
#N/A
#N/A
#N/A
#N/A
#N/A
#N/A
#N/A
#N/A
#N/A
#N/A
#N/A
#N/A
#N/A
#N/A
#N/A
#N/A
#N/A
#N/A
#N/A
#N/A
#N/A
#N/A
#N/A
#N/A
#N/A
#N/A
#N/A
#N/A
#N/A
#N/A
#N/A
#N/A
#N/A
#N/A
#N/A
#N/A
#N/A
#N/A
#N/A
#N/A
#N/A
#N/A
#N/A
#N/A
#N/A
#N/A
#N/A
#N/A
#N/A
#N/A
#N/A
#N/A
#N/A
#N/A
#N/A
#N/A
#N/A
#N/A
#N/A
#N/A
#N/A
#N/A
#N/A
#N/A
#N/A
#N/A
#N/A
#N/A
#N/A
#N/A
#N/A
#N/A
#N/A
#N/A
#N/A
#N/A
#N/A
#N/A
#N/A
#N/A
#N/A
#N/A
#N/A
#N/A
#N/A
#N/A
#N/A
#N/A
#N/A
#N/A
#N/A
#N/A
#N/A
#N/A
#N/A
#N/A
#N/A
#N/A
#N/A
#N/A
#N/A
#N/A
#N/A
#N/A
#N/A
#N/A
#N/A
#N/A
#N/A
#N/A
#N/A
#N/A
#N/A
#N/A
#N/A
#N/A
#N/A
#N/A
#N/A
#N/A
#N/A
#N/A
#N/A
#N/A
#N/A
#N/A
#N/A
#N/A
#N/A
#N/A
#N/A
#N/A
#N/A
#N/A
#N/A
#N/A
#N/A
#N/A
#N/A
#N/A
#N/A
#N/A
#N/A
#N/A
#N/A
#N/A
#N/A
#N/A
#N/A
#N/A
#N/A
#N/A
#N/A
#N/A
#N/A
#N/A
#N/A
#N/A
#N/A
#N/A
#N/A
#N/A
#N/A
#N/A
#N/A
#N/A
#N/A
#N/A
#N/A
#N/A
#N/A
#N/A
#N/A
#N/A
#N/A
#N/A
#N/A
#N/A
#N/A
#N/A
#N/A
#N/A
#N/A
#N/A
#N/A
#N/A
#N/A
#N/A
#N/A
#N/A
#N/A
#N/A
#N/A
#N/A
#N/A
#N/A
#N/A
#N/A
#N/A
#N/A
#N/A
#N/A
#N/A
#N/A
#N/A
#N/A
#N/A
#N/A
#N/A
#N/A
#N/A
#N/A
#N/A
#N/A
#N/A
#N/A
#N/A
#N/A
#N/A
#N/A
#N/A
#N/A
#N/A
#N/A
#N/A
#N/A
#N/A
#N/A
#N/A
#N/A
#N/A
#N/A
#N/A
#N/A
#N/A
#N/A
#N/A
#N/A
#N/A
#N/A
#N/A
#N/A
#N/A
#N/A
#N/A
#N/A
#N/A
#N/A
#N/A
#N/A
#N/A
#N/A
#N/A
#N/A
#N/A
#N/A
#N/A
#N/A
#N/A
#N/A
#N/A
#N/A
#N/A
#N/A
#N/A
#N/A
#N/A
#N/A
#N/A
#N/A
#N/A
#N/A
#N/A
#N/A
#N/A
#N/A
#N/A
#N/A
#N/A
#N/A
#N/A
#N/A
#N/A
#N/A
#N/A
#N/A
#N/A
#N/A
#N/A
#N/A
#N/A
#N/A
#N/A
#N/A
#N/A
#N/A
#N/A
#N/A
#N/A
#N/A
#N/A
#N/A
#N/A
#N/A
#N/A
#N/A
#N/A
#N/A
#N/A
#N/A
#N/A
#N/A
#N/A
#N/A
#N/A
#N/A
#N/A
#N/A
#N/A
#N/A
#N/A
#N/A
#N/A
#N/A
#N/A
#N/A
#N/A
#N/A
#N/A
#N/A
#N/A
#N/A
#N/A
#N/A
#N/A
#N/A
#N/A
#N/A
#N/A
#N/A
#N/A
#N/A
#N/A
#N/A
#N/A
#N/A
#N/A
#N/A
#N/A
#N/A
#N/A
#N/A
#N/A
#N/A
#N/A
#N/A
#N/A
#N/A
#N/A
#N/A
#N/A
#N/A
#N/A
#N/A
#N/A
#N/A
#N/A
#N/A
#N/A
#N/A
#N/A
#N/A
#N/A
#N/A
#N/A
#N/A
#N/A
#N/A
#N/A
#N/A
#N/A
#N/A
#N/A
#N/A
#N/A
#N/A
#N/A
#N/A
#N/A
#N/A
#N/A
#N/A
#N/A
#N/A
#N/A
#N/A
#N/A
#N/A
#N/A
#N/A
#N/A
#N/A
#N/A
#N/A
#N/A
#N/A
#N/A
#N/A
#N/A
#N/A
#N/A
#N/A
#N/A
#N/A
#N/A
#N/A
#N/A
#N/A
#N/A
#N/A
#N/A
#N/A
#N/A
#N/A
#N/A
#N/A
#N/A
#N/A
#N/A
#N/A
#N/A
#N/A
#N/A
#N/A
#N/A
#N/A
#N/A
#N/A
#N/A
#N/A
#N/A
#N/A
#N/A
#N/A
#N/A
#N/A
#N/A
#N/A
#N/A
#N/A
#N/A
#N/A
#N/A
#N/A
#N/A
#N/A
#N/A
#N/A
#N/A
#N/A
#N/A
#N/A
#N/A
#N/A
#N/A
#N/A
#N/A
#N/A
#N/A
#N/A
#N/A
#N/A
#N/A
#N/A
#N/A
#N/A
#N/A
#N/A
#N/A
#N/A
#N/A
#N/A
#N/A
#N/A
#N/A
#N/A
#N/A
#N/A
#N/A
#N/A
#N/A
#N/A
#N/A
#N/A
#N/A
#N/A
#N/A
#N/A
#N/A
#N/A
#N/A
#N/A
#N/A
#N/A
#N/A
#N/A
#N/A
#N/A
#N/A
#N/A
#N/A
#N/A
#N/A
#N/A
#N/A
#N/A
#N/A
#N/A
#N/A
#N/A
#N/A
#N/A
#N/A
#N/A
#N/A
#N/A
#N/A
#N/A
#N/A
#N/A
#N/A
#N/A
#N/A
#N/A
#N/A
#N/A
#N/A
#N/A
#N/A
#N/A
#N/A
#N/A
#N/A
#N/A
#N/A
#N/A
#N/A
#N/A
#N/A
#N/A
#N/A
#N/A
#N/A
#N/A
#N/A
#N/A
#N/A
#N/A
#N/A
#N/A
#N/A
#N/A
#N/A
#N/A
#N/A
#N/A
#N/A
#N/A
#N/A
#N/A
#N/A
#N/A
#N/A
#N/A
#N/A
#N/A
#N/A
#N/A
#N/A
#N/A
#N/A
#N/A
#N/A
#N/A
#N/A
#N/A
#N/A
#N/A
#N/A
#N/A
#N/A
#N/A
#N/A
#N/A
#N/A
#N/A
#N/A
#N/A
#N/A
#N/A
#N/A
#N/A
#N/A
#N/A
#N/A
#N/A
#N/A
#N/A
#N/A
#N/A
#N/A
#N/A
#N/A
#N/A
#N/A
#N/A
#N/A
#N/A
#N/A
#N/A
#N/A
#N/A
#N/A
#N/A
#N/A
#N/A
#N/A
#N/A
#N/A
#N/A
#N/A
#N/A
#N/A
#N/A
#N/A
#N/A
#N/A
#N/A
#N/A
#N/A
#N/A
#N/A
#N/A
#N/A
#N/A
#N/A
#N/A
#N/A
#N/A
#N/A
#N/A
#N/A
#N/A
#N/A
#N/A
#N/A
#N/A
#N/A
#N/A
#N/A
#N/A
#N/A
#N/A
#N/A
#N/A
#N/A
#N/A
#N/A
#N/A
#N/A
#N/A
#N/A
#N/A
#N/A
#N/A
#N/A
#N/A
#N/A
#N/A
#N/A
#N/A
#N/A
#N/A
#N/A
#N/A
#N/A
#N/A
#N/A
#N/A
#N/A
#N/A
[truncated: 14,409 more rows]
