# Supplementary material for: Study on browning mechanism of fresh-cut eggplant (Solanum melongena L.) based on metabolomics, enzymatic assays and gene expression
Source: Sci Rep. 2021 Mar 25;11:6937. doi: 10.1038/s41598-021-86311-1 (PMC7994816; doi:10.1038/s41598-021-86311-1)
Supplement: Supplementary file 5 — Supplementary Table S5. [file 41598_2021_86311_MOESM5_ESM.xlsx]

## Sheet: A increased
	Compound ID	Super Class	Class	Sub Class
Benzenoids
E-10-Hydroxyamitriptyline	HMDB0013888	Benzenoids	Dibenzocycloheptenes	Unclassified
Fatty Acyls
9-amino-nonanoic acid	LMFA01100010	Lipids and lipid-like molecules	Fatty Acyls	Fatty Acids and Conjugates
2-Hydroxyadipic acid	HMDB0000321	Lipids and lipid-like molecules	Fatty Acyls	Fatty acids and conjugates
Malvalic acid	LMFA01140002	Lipids and lipid-like molecules	Fatty Acyls	Fatty Acids and Conjugates
6-(2-Hydroxyethoxy)-6-oxohexanoic acid	HMDB0061681	Lipids and lipid-like molecules	Fatty Acyls	Fatty acids and conjugates
18-acetoxy-PGF2alpha-11-acetate	LMFA03010098	Lipids and lipid-like molecules	Fatty Acyls	Eicosanoids
9,12,13-TriHOME	HMDB0004708	Lipids and lipid-like molecules	Fatty Acyls	Fatty acids and conjugates
Bombykol	LMFA05000007	Lipids and lipid-like molecules	Fatty Acyls	Fatty alcohols
Ethyl 2E,4Z-hexadecadienoate	HMDB0031051	Lipids and lipid-like molecules	Fatty Acyls	Fatty acid esters
10,12,15-octadecatrienoic acid	LMFA01030156	Lipids and lipid-like molecules	Fatty Acyls	Fatty Acids and Conjugates
4,5-epoxy-17R-HDHA	LMFA04000078	Lipids and lipid-like molecules	Fatty Acyls	Docosanoids
Eriojaposide B	HMDB0038029	Lipids and lipid-like molecules	Fatty Acyls	Fatty acyl glycosides
13-Hydroxy-9-methoxy-10-oxo-11-octadecenoic acid	HMDB0040901	Lipids and lipid-like molecules	Fatty Acyls	Lineolic acids and derivatives
14-oxo-DoHE(1-)	HMDB0062685	Lipids and lipid-like molecules	Fatty Acyls	Fatty acids and conjugates
Lipids
PS(18:2(9Z,12Z)/22:6(4Z,7Z,10Z,13Z,16Z,19Z))	HMDB0012406	Lipids and lipid-like molecules	Glycerophospholipids	Glycerophosphoserines
PE(10:0/10:0)	LMGP02010101	Lipids and lipid-like molecules	Glycerophospholipids	Glycerophosphoethanolamines
PA(17:0/22:0)	LMGP10010242	Lipids and lipid-like molecules	Glycerophospholipids	Glycerophosphates
PS(14:0/18:2(9Z,12Z))	HMDB0012336	Lipids and lipid-like molecules	Glycerophospholipids	Glycerophosphoserines
1-Stearoylglycerophosphoinositol	HMDB0061696	Lipids and lipid-like molecules	Glycerophospholipids	Glycerophosphoinositols
PE(21:0/0:0)	LMGP02050026	Lipids and lipid-like molecules	Glycerophospholipids	Glycerophosphoethanolamines
PI(15:0/0:0)	LMGP06050030	Lipids and lipid-like molecules	Glycerophospholipids	Glycerophosphoinositols
PG(8:0/8:0)	LMGP04010031	Lipids and lipid-like molecules	Glycerophospholipids	Glycerophosphoglycerols
PE(16:0/22:5(4Z,7Z,10Z,13Z,16Z))	HMDB0008944	Lipids and lipid-like molecules	Glycerophospholipids	Glycerophosphoethanolamines
PS(16:0/22:6(4Z,7Z,10Z,13Z,16Z,19Z))	HMDB0012362	Lipids and lipid-like molecules	Glycerophospholipids	Glycerophosphoserines
PS(14:1(9Z)/0:0)	LMGP03050032	Lipids and lipid-like molecules	Glycerophospholipids	Glycerophosphoserines
PG(22:6(4Z,7Z,10Z,13Z,16Z,19Z)/0:0)	LMGP04050016	Lipids and lipid-like molecules	Glycerophospholipids	Glycerophosphoglycerols
DG(18:2(9Z,12Z)/22:4(7Z,10Z,13Z,16Z)/0:0)	HMDB0007263	Lipids and lipid-like molecules	Glycerolipids	Diradylglycerols
MG(0:0/16:0/0:0)	HMDB0011533	Lipids and lipid-like molecules	Glycerolipids	Monoradylglycerols
DG(13:0/20:4(5Z,8Z,11Z,14Z)/0:0)[iso2]	LMGL02010368	Lipids and lipid-like molecules	Glycerolipids	Diradylglycerols
MG(18:0/0:0/0:0)	HMDB0011131	Lipids and lipid-like molecules	Glycerolipids	Monoradylglycerols
DG(22:0/22:6(4Z,7Z,10Z,13Z,16Z,19Z)/0:0)	HMDB0007614	Lipids and lipid-like molecules	Glycerolipids	Diradylglycerols
DG(13:0/20:5(5Z,8Z,11Z,14Z,17Z)/0:0)[iso2]	LMGL02010369	Lipids and lipid-like molecules	Glycerolipids	Diradylglycerols
DG(18:0/22:6(4Z,7Z,10Z,13Z,16Z,19Z)/0:0)	HMDB0007179	Lipids and lipid-like molecules	Glycerolipids	Diradylglycerols
Steviobioside	HMDB0036707	Lipids and lipid-like molecules	Prenol lipids	Terpene glycosides
11-beta-Hydroxyandrosterone-3-glucuronide	HMDB0010351	Lipids and lipid-like molecules	Steroids and steroid derivatives	Steroidal glycosides
Pramanicin	LMSP01080048	Lipids and lipid-like molecules	Sphingolipids	Sphingoid bases
Organic acids
L-Glutamic acid	HMDB0000148	Organic acids and derivatives	Carboxylic acids and derivatives	Amino acids, peptides, and analogues
N(2)-phenylacetyl-L-glutaminate	HMDB0062645	Organic acids and derivatives	Carboxylic acids and derivatives	Amino acids, peptides, and analogues
Allodesmosine	HMDB0040704	Organic acids and derivatives	Carboxylic acids and derivatives	Pentacarboxylic acids and derivatives
Pimelylcarnitine	HMDB0013328	Organic acids and derivatives	Hydroxy acids and derivatives	Beta hydroxy acids and derivatives
Glycylalanylprolylmethionylphenylalanylvalinamide	HMDB0033241	Organic acids and derivatives	Carboxylic acids and derivatives	Amino acids, peptides, and analogues
Vignatic acid A	HMDB0033599	Organic acids and derivatives	Carboxylic acids and derivatives	Amino acids, peptides, and analogues
Carbohydrates
Maltotriose	HMDB0001262	Organic oxygen compounds	Organooxygen compounds	Carbohydrates and carbohydrate conjugates
Linalool oxide D 3-[apiosyl-(1->6)-glucoside]	87620	Organic oxygen compounds	Organooxygen compounds	Carbohydrates and carbohydrate conjugates
Vanilloloside	HMDB0032013	Organic oxygen compounds	Organooxygen compounds	Carbohydrates and carbohydrate conjugates
Perilloside E	HMDB0041115	Organic oxygen compounds	Organooxygen compounds	Carbohydrates and carbohydrate conjugates
4-O-Methyl-a-D-glucosyl-(1->2)-b-D-xylosyl-(1->4)-D-xylose	94294	Organic oxygen compounds	Organooxygen compounds	Carbohydrates and carbohydrate conjugates
(1x,2x)-Guaiacylglycerol 2-glucoside	HMDB0033301	Organic oxygen compounds	Organooxygen compounds	Carbohydrates and carbohydrate conjugates
Phlorisobutyrophenone 2-glucoside	HMDB0029651	Organic oxygen compounds	Organooxygen compounds	Carbohydrates and carbohydrate conjugates
Methylsyringin	HMDB0039570	Organic oxygen compounds	Organooxygen compounds	Carbohydrates and carbohydrate conjugates
Dopamine glucuronide	HMDB0010329	Organic oxygen compounds	Organooxygen compounds	Carbohydrates and carbohydrate conjugates
Diphenhydramine N-glucuronide	HMDB0060897	Organic oxygen compounds	Organooxygen compounds	Carbohydrates and carbohydrate conjugates
Taxiphyllin	HMDB0030704	Organic oxygen compounds	Organooxygen compounds	Carbohydrates and carbohydrate conjugates
Deoxyribose	HMDB0003224	Organic oxygen compounds	Organooxygen compounds	Carbohydrates and carbohydrate conjugates
Gomphrenin II	HMDB0039898	Organic oxygen compounds	Organooxygen compounds	Carbohydrates and carbohydrate conjugates
Melibiose	HMDB0000048	Organic oxygen compounds	Organooxygen compounds	Carbohydrates and carbohydrate conjugates
Citrusin E	HMDB0039234	Organooxygen compounds	Carbohydrates and carbohydrate conjugates	Glycosyl compounds
Gynocardin	HMDB0029913	Organooxygen compounds	Carbohydrates and carbohydrate conjugates	Glycosyl compounds
Dihydroisophorol	HMDB0029557	Organooxygen compounds	Alcohols and polyols	Secondary alcohols
Organoheterocyclic compounds
Citbismine C	HMDB0041435	Organoheterocyclic compounds	Quinolines and derivatives	Benzoquinolines
3-Pyridylacetic acid	HMDB0001538	Organoheterocyclic compounds	Pyridines and derivatives	Unclassified
5-Butyl-4-ethyl-2-methyloxazole	HMDB0037885	Organoheterocyclic compounds	Azoles	Oxazoles
Olomoucine	HMDB0035233	Organoheterocyclic compounds	Imidazopyrimidines	Purines and purine derivatives
Melatonin	HMDB0001389	Organoheterocyclic compounds	Indoles and derivatives	Indoles
Pandamarilactone 31	HMDB0039766	Organoheterocyclic compounds	Pyridines and derivatives	Hydropyridines
(Chloromethyl)oxirane	HMDB0034232	Organoheterocyclic compounds	Epoxides	Unclassified
Pipotiazine	HMDB0015558	Organoheterocyclic compounds	Benzothiazines	Phenothiazines
2,4,6-Triethyl-1,3,5-trioxane	HMDB0034040	Organoheterocyclic compounds	Trioxanes	Unclassified

## Sheet: B decreased
	Compound ID	Super Class	Class	Sub Class
Benzenoids
cis-[8]-Shogaol	HMDB0031464	Benzenoids	Benzene and substituted derivatives	Phenols and derivatives
Trimethobenzamide	HMDB0014800	Benzenoids	Benzene and substituted derivatives	Benzoic acids and derivatives
(S)-[8]-Gingerol	HMDB0033615	Benzenoids	Phenols	Methoxyphenols
Fatty Acyls
Heptadecanoic acid	HMDB0002259	Lipids and lipid-like molecules	Fatty Acyls	Fatty acids and conjugates
Nonadecanoic acid	HMDB0000772	Lipids and lipid-like molecules	Fatty Acyls	Fatty acids and conjugates
MG(0:0/18:3(9Z,12Z,15Z)/0:0)	HMDB0011540	Lipids and lipid-like molecules	Fatty Acyls	Lineolic acids and derivatives
Muricatenol	HMDB0035900	Lipids and lipid-like molecules	Fatty Acyls	Fatty alcohols
13,14-Dihydro PGF-1a	HMDB0005076	Lipids and lipid-like molecules	Fatty Acyls	Eicosanoids
Fenvalerate	HMDB0031791	Lipids and lipid-like molecules	Fatty Acyls	Fatty acid esters
Isoamyl 2-furonpropionate	HMDB0037735	Lipids and lipid-like molecules	Fatty Acyls	Fatty acid esters
Travoprost	HMDB0014432	Lipids and lipid-like molecules	Fatty Acyls	Eicosanoids
2-O-(beta-D-galactopyranosyl-(1->6)-beta-D-galactopyranosyl) 2S,3R-dihydroxynonanoic acid	LMFA13010051	Lipids and lipid-like molecules	Fatty Acyls	Fatty acyl glycosides
Phaseolic acid	HMDB0031897	Lipids and lipid-like molecules	Fatty Acyls	Fatty acids and conjugates
3-hydroxytetradecanoyl carnitine	HMDB0061640	Lipids and lipid-like molecules	Fatty Acyls	Fatty acid esters
Avocadene 2-acetate	HMDB0031044	Lipids and lipid-like molecules	Fatty Acyls	Fatty alcohols
10,11-epoxy-3,7,11-trimethyl-2E,6E-tridecadienoic acid	LMFA01020279	Lipids and lipid-like molecules	Fatty Acyls	Fatty Acids and Conjugates
Macrophorin D	HMDB0029618	Lipids and lipid-like molecules	Fatty Acyls	Fatty acids and conjugates
Lipids
TG(14:0/20:5(5Z,8Z,11Z,14Z,17Z)/22:6(4Z,7Z,10Z,13Z,16Z,19Z))	HMDB0042869	Lipids and lipid-like molecules	Glycerolipids	Triradylcglycerols
1-Octylglycerol	LMGL01020027	Lipids and lipid-like molecules	Glycerolipids	Monoradylglycerols
PI(19:0/22:0)	LMGP06010443	Lipids and lipid-like molecules	Glycerophospholipids	Glycerophosphoinositols
PS(P-16:0/0:0)	LMGP03070003	Lipids and lipid-like molecules	Glycerophospholipids	Glycerophosphoserines
1-(sn-Glycero-3-phospho)-1D-myo-inositol	HMDB0011649	Lipids and lipid-like molecules	Glycerophospholipids	Glycerophosphoinositols
PA(15:1(9Z)/22:6(4Z,7Z,10Z,13Z,16Z,19Z))	LMGP10010189	Lipids and lipid-like molecules	Glycerophospholipids	Glycerophosphates
PS(DiMe(13,5)/MonoMe(13,5))	HMDB0061577	Lipids and lipid-like molecules	Glycerophospholipids	Glycerophosphoserines
PG(6:0/6:0)	LMGP04010030	Lipids and lipid-like molecules	Glycerophospholipids	Glycerophosphoglycerols
Momordenol	HMDB0031080	Lipids and lipid-like molecules	Steroids and steroid derivatives	Ergostane steroids
26-Desglucoavenacoside A	HMDB0033799	Lipids and lipid-like molecules	Steroids and steroid derivatives	Steroidal glycosides
3-keto Fusidic acid	HMDB0060745	Lipids and lipid-like molecules	Steroids and steroid derivatives	Oxosteroids
Coprocholic acid	HMDB0000601	Lipids and lipid-like molecules	Steroids and steroid derivatives	Bile acids, alcohols and derivatives
4alpha-Formyl-4beta-methyl-5alpha-cholesta-8-en-3beta-ol	HMDB0012168	Lipids and lipid-like molecules	Prenol lipids	Triterpenoids
Organoheterocyclic compounds
Lisuride	HMDB0014727	Organoheterocyclic compounds	Quinolines and derivatives	Indoloquinolines
L(-)-Nicotine	HMDB0001934	Organoheterocyclic compounds	Pyridines and derivatives	Pyrrolidinylpyridines
Enoxacin	HMDB0014610	Organoheterocyclic compounds	Diazanaphthalenes	Naphthyridines
Neocnidilide	HMDB0034450	Organoheterocyclic compounds	Lactones	Gamma butyrolactones
Organic acids
2-Hydroxylauroylcarnitine	HMDB0013164	Organic acids and derivatives	Hydroxy acids and derivatives	Beta hydroxy acids and derivatives
(1R)-Glutathionyl-(2R)-hydroxy-1,2-dihydronaphthalene	HMDB0060299	Organic acids and derivatives	Carboxylic acids and derivatives	Amino acids, peptides, and analogues
Hexanoylglycine	HMDB0000701	Organic acids and derivatives	Carboxylic acids and derivatives	Amino acids, peptides, and analogues
Carbohydrates
N-(1-Deoxy-1-fructosyl)threonine	HMDB0037843	Organic oxygen compounds	Organooxygen compounds	Carbohydrates and carbohydrate conjugates
Amines
Dehydrophytosphingosine	HMDB0038057	Organic nitrogen compounds	Organonitrogen compounds	Amines
Hydrocarbons
Cystophorene	HMDB0030944	Hydrocarbons	Unsaturated hydrocarbons	Olefins

## Sheet: C first increased then decrased
	Compound ID	Super Class	Class	Sub Class
Benzenoids
Vanillylmandelic acid	HMDB0000291	Benzenoids	Phenols		Methoxyphenols
Organic acids
Valyl-Threonine	HMDB0029137	Organic acids and derivatives	Carboxylic acids and derivatives		Amino acids, peptides, and analogues
Methionine sulfoxide	HMDB0002005	Organic acids and derivatives	Carboxylic acids and derivatives	Amino acids, peptides, and analogues
Lipids
DG(18:1(11Z)/18:2(9Z,12Z)/0:0)	HMDB0007190	Lipids and lipid-like molecules	Fatty Acyls	Lineolic acids and derivatives
Collettiside I	HMDB0029310	Lipids and lipid-like molecules	Steroids and steroid derivatives	Steroidal glycosides
Schidigerasaponin F2	HMDB0036244	Lipids and lipid-like molecules	Steroids and steroid derivatives	Steroidal glycosides
Asparasaponin II	HMDB0034063	Lipids and lipid-like molecules	Steroids and steroid derivatives	Steroidal glycosides
N,N-dimethyl-Safingol	LMSP01080056	Lipids and lipid-like molecules	Sphingolipids	Sphingoid bases
PI(20:1(11Z)/22:4(7Z,10Z,13Z,16Z))	LMGP06010524	Lipids and lipid-like molecules	Glycerophospholipids		Glycerophosphoinositols
PI(16:1(9Z)/0:0)	LMGP06050009	Lipids and lipid-like molecules	Glycerophospholipids		Glycerophosphoinositols
Araliacerebroside	HMDB0033621	Lipids and lipid-like molecules	Sphingolipids		Glycosphingolipids
