# Supplementary material for: Study on browning mechanism of fresh-cut eggplant (Solanum melongena L.) based on metabolomics, enzymatic assays and gene expression
Source: Sci Rep. 2021 Mar 25;11:6937. doi: 10.1038/s41598-021-86311-1 (PMC7994816; doi:10.1038/s41598-021-86311-1)
Supplement: Supplementary file 6 — Supplementary Table S6. [file 41598_2021_86311_MOESM6_ESM.xlsx]

## Sheet: Sheet1
ID Annotation
